# Supplementary material for: N,N-Diethyl-4-[1-phenyl-3-(pyridin-2-yl)-4,5-di­hydro-1H-pyrazol-5-yl]aniline
Source: Acta Crystallogr Sect E Struct Rep Online. 2013 Jul 27;69(Pt 8):o1316. doi: 10.1107/S1600536813019879 (PMC3793803; doi:10.1107/S1600536813019879)
Supplement: Supplementary file 1 [file e-69-o1316-sup1.cif]

##############################################################################
#                                                                            #
# This CIF contains the data in a paper accepted for publication in          #
# Acta Crystallographica Section E. It conforms to the requirements of       #
# Notes for Authors for Acta Crystallographica Section E, and has been       #
# peer reviewed under the auspices of the IUCr Commission on Journals.       #
#                                                                            #
# Full details of the Crystallographic Information File format               #
# are given in the paper "The Crystallographic Information File (CIF):       #
# a New Standard Archive File for Crystallography" by S. R. Hall, F. H.      #
# Allen and I. D. Brown [Acta Cryst. (1991), A47, 655-685].                  #
#                                                                            #
# The current version of the core CIF dictionary is obtainable from          #
# ftp://ftp.iucr.org/pub/cif_core.dic.                                       #
#                                                                            #
# Software is freely available for graphical display of the structure(s)     #
# in this CIF. For information consult the CIF software page                 #
# http://www.iucr.org/resources/cif/software.                                #
#                                                                            #
# This file may be used for bona fide research purposes within the           #
# scientific community so long as proper attribution is given to the journal # 
# article from which it was obtained.                                        #
#                                                                            #
##############################################################################
data_I
_audit_creation_method     SHELXL-97
_chemical_name_systematic
;\
<i>N</i>,<i>N</i>-Diethyl-4-[1-phenyl-3-(pyridin-2-yl)-4,5-dihydro-1<i>H</i>-\
pyrazol-5-yl]aniline
;
_chemical_name_common     ?
_chemical_formula_moiety     'C24 H26 N4'
_chemical_formula_sum     'C24 H26 N4'
_chemical_formula_iupac     'C24 H26 N4'
_chemical_formula_weight     370.49
_chemical_melting_point     391
_symmetry_cell_setting     monoclinic
_symmetry_space_group_name_H-M     'P 21/c'
_symmetry_space_group_name_Hall     '-P 2ybc'
loop_
    _symmetry_equiv_pos_as_xyz
    'x, y, z'
    '-x, y+1/2, -z+1/2'
    '-x, -y, -z'
    'x, -y-1/2, z-1/2'
_cell_length_a     14.902(5)
_cell_length_b     11.314(5)
_cell_length_c     12.479(5)
_cell_angle_alpha     90.00
_cell_angle_beta     94.644(5)
_cell_angle_gamma     90.00
_cell_volume     2097.1(14)
_cell_formula_units_Z     4
_cell_measurement_reflns_used     3174
_cell_measurement_theta_min     2.43
_cell_measurement_theta_max     23.05
_cell_measurement_temperature     296(2)
_exptl_crystal_description     block
_exptl_crystal_colour     yellow
_exptl_crystal_size_max     0.30
_exptl_crystal_size_mid     0.20
_exptl_crystal_size_min     0.20
_exptl_crystal_density_diffrn     1.173
_exptl_crystal_density_meas     ?
_exptl_crystal_density_method     'not measured'
_exptl_crystal_F_000     792
_exptl_absorpt_coefficient_mu     0.071
_exptl_absorpt_correction_type     multi-scan
_exptl_absorpt_process_details     '(SADABS; Bruker, 2000)'
_exptl_absorpt_correction_T_min     0.9791
_exptl_absorpt_correction_T_max     0.9860
_exptl_special_details     ?
_diffrn_ambient_temperature     296(2)
_diffrn_radiation_type     MoK\a
_diffrn_radiation_wavelength     0.71069
_diffrn_radiation_source     'fine-focus sealed tube'
_diffrn_radiation_monochromator     graphite
_diffrn_measurement_device_type     'Bruker SMART APEX CCD'
_diffrn_measurement_method     '\f and \w scans'
_diffrn_detector_area_resol_mean     ?
_diffrn_reflns_number     14365
_diffrn_reflns_av_R_equivalents     0.0375
_diffrn_reflns_av_sigmaI/netI     0.0322
_diffrn_reflns_theta_min     2.26
_diffrn_reflns_theta_max     25.00
_diffrn_reflns_theta_full     25.00
_diffrn_measured_fraction_theta_max     0.998
_diffrn_measured_fraction_theta_full     0.998
_diffrn_reflns_limit_h_min     -17
_diffrn_reflns_limit_h_max     17
_diffrn_reflns_limit_k_min     -13
_diffrn_reflns_limit_k_max     13
_diffrn_reflns_limit_l_min     -14
_diffrn_reflns_limit_l_max     14
_diffrn_standards_number     ?
_diffrn_standards_interval_count     ?
_diffrn_standards_interval_time     ?
_diffrn_standards_decay_%     ?
_refine_special_details
;
Refinement of <i>F</i>^2^ against ALL reflections. The weighted <i>R</i>-factor
<i>wR</i> and goodness of fit <i>S</i> are based on <i>F</i>^2^, conventional
<i>R</i>-factors <i>R</i> are based on <i>F</i>, with <i>F</i> set to zero for
negative <i>F</i>^2^. The threshold expression of <i>F</i>^2^ >
\s(<i>F</i>^2^) is used only for calculating <i>R</i>-factors(gt) <i>etc</i>.
and is not relevant to the choice of reflections for refinement.
<i>R</i>-factors based on <i>F</i>^2^ are statistically about twice as large
as those based on <i>F</i>, and <i>R</i>- factors based on ALL data will be
even larger.
;
_reflns_number_total     3678
_reflns_number_gt     2511
_reflns_threshold_expression     I>2\s(I)
_refine_ls_structure_factor_coef     Fsqd
_refine_ls_matrix_type     full
_refine_ls_R_factor_all     0.0986
_refine_ls_R_factor_gt     0.0732
_refine_ls_wR_factor_gt     0.2137
_refine_ls_wR_factor_ref     0.2414
_refine_ls_goodness_of_fit_ref     1.057
_refine_ls_restrained_S_all     1.224
_refine_ls_number_reflns     3678
_refine_ls_number_parameters     294
_refine_ls_number_restraints     507
_refine_ls_hydrogen_treatment     constr
_refine_ls_weighting_scheme     calc
_refine_ls_weighting_details
         'calc w=1/[\s^2^(Fo^2^)+(0.1447P)^2^+0.5666P] where P=(Fo^2^+2Fc^2^)/3'
_atom_sites_solution_hydrogens     geom
_atom_sites_solution_primary     direct
_atom_sites_solution_secondary     difmap
_refine_ls_shift/su_max     0.002
_refine_ls_shift/su_mean     0.000
_refine_diff_density_max     0.365
_refine_diff_density_min     -0.523
_refine_ls_extinction_method     none
_refine_ls_extinction_coef     ?
loop_
    _atom_type_symbol
    _atom_type_description
    _atom_type_scat_dispersion_real
    _atom_type_scat_dispersion_imag
    _atom_type_scat_source
    'C' 'C' 0.0033 0.0016
                         'International Tables Vol C Tables 4.2.6.8 and 6.1.1.4'
    'H' 'H' 0.0000 0.0000
                         'International Tables Vol C Tables 4.2.6.8 and 6.1.1.4'
    'N' 'N' 0.0061 0.0033
                         'International Tables Vol C Tables 4.2.6.8 and 6.1.1.4'
_computing_data_collection     'SMART (Bruker, 2002)'
_computing_cell_refinement     'SAINT (Bruker, 2002)'
_computing_data_reduction     'SAINT (Bruker, 2002)'
_computing_structure_solution     'SHELXS97 (Sheldrick, 2008)'
_computing_structure_refinement     'SHELXL97 (Sheldrick, 2008)'
_computing_molecular_graphics     'SHELXTL (Sheldrick, 2008)'
_computing_publication_material     'SHELXTL (Sheldrick, 2008)'
loop_
    _atom_site_type_symbol
    _atom_site_label
    _atom_site_fract_x
    _atom_site_fract_y
    _atom_site_fract_z
    _atom_site_U_iso_or_equiv
    _atom_site_adp_type
    _atom_site_calc_flag
    _atom_site_refinement_flags
    _atom_site_occupancy
    _atom_site_symmetry_multiplicity
    _atom_site_disorder_assembly
    _atom_site_disorder_group
    C C1 0.3073(2) -0.2820(3) 0.4677(3) 0.0539(7) Uani d U 1 1 . .
    C C2 0.3140(2) -0.3449(3) 0.5624(3) 0.0662(9) Uani d U 1 1 . .
    H H2 0.3316 -0.3074 0.6271 0.079 Uiso calc R 1 1 . .
    C C3 0.2946(3) -0.4632(3) 0.5606(4) 0.0815(10) Uani d U 1 1 . .
    H H3 0.3000 -0.5071 0.6239 0.098 Uiso calc R 1 1 . .
    C C4 0.2674(3) -0.5163(4) 0.4651(4) 0.0864(11) Uani d U 1 1 . .
    H H4 0.2538 -0.5965 0.4616 0.104 Uiso calc R 1 1 . .
    C C5 0.2611(3) -0.4473(4) 0.3752(4) 0.0821(11) Uani d U 1 1 . .
    H H5 0.2423 -0.4835 0.3103 0.099 Uiso calc R 1 1 . .
    C C6 0.32889(19) -0.1562(3) 0.4637(2) 0.0504(7) Uani d U 1 1 . .
    C C7 0.3245(2) -0.0819(3) 0.3641(2) 0.0561(8) Uani d U 1 1 . .
    H H7A 0.2659 -0.0876 0.3245 0.067 Uiso calc R 1 1 . .
    H H7B 0.3706 -0.1047 0.3175 0.067 Uiso calc R 1 1 . .
    C C8 0.3415(2) 0.0433(3) 0.4096(2) 0.0519(7) Uani d U 1 1 . .
    H H8 0.3888 0.0822 0.3723 0.062 Uiso calc R 1 1 . .
    C C9 0.40911(18) 0.0948(2) 0.5983(2) 0.0485(7) Uani d U 1 1 . .
    C C10 0.4309(2) 0.2102(3) 0.5699(3) 0.0597(8) Uani d U 1 1 . .
    H H10 0.4198 0.2357 0.4992 0.072 Uiso calc R 1 1 . .
    C C11 0.4691(2) 0.2863(3) 0.6473(3) 0.0625(8) Uani d U 1 1 . .
    H H11 0.4848 0.3623 0.6275 0.075 Uiso calc R 1 1 . .
    C C12 0.4846(2) 0.2523(3) 0.7527(3) 0.0633(8) Uani d U 1 1 . .
    H H12 0.5106 0.3043 0.8039 0.076 Uiso calc R 1 1 . .
    C C13 0.4608(2) 0.1400(3) 0.7814(3) 0.0610(8) Uani d U 1 1 . .
    H H13 0.4703 0.1164 0.8528 0.073 Uiso calc R 1 1 . .
    C C14 0.4230(2) 0.0613(3) 0.7055(2) 0.0529(7) Uani d U 1 1 . .
    H H14 0.4069 -0.0142 0.7264 0.064 Uiso calc R 1 1 . .
    C C15 0.2580(2) 0.1196(3) 0.4035(2) 0.0504(7) Uani d U 1 1 . .
    C C16 0.2344(2) 0.1879(3) 0.3139(3) 0.0572(8) Uani d U 1 1 . .
    H H16 0.2736 0.1927 0.2597 0.069 Uiso calc R 1 1 . .
    C C17 0.1544(2) 0.2488(3) 0.3028(3) 0.0670(9) Uani d DU 1 1 . .
    H H17 0.1410 0.2942 0.2415 0.080 Uiso calc R 1 1 . .
    C C18 0.0926(3) 0.2446(3) 0.3813(3) 0.0760(9) Uani d U 1 1 A .
    C C19 0.1985(2) 0.1174(3) 0.4831(3) 0.0656(9) Uani d U 1 1 . .
    H H19 0.2132 0.0738 0.5452 0.079 Uiso calc R 1 1 . .
    C C20 0.1182(3) 0.1780(4) 0.4727(3) 0.0767(10) Uani d U 1 1 . .
    H H20 0.0801 0.1744 0.5280 0.092 Uiso calc R 1 1 . .
    C C21 -0.0287(6) 0.3410(9) 0.2615(7) 0.1169(19) Uani d PDU 0.624(8) 1 A 1
    H H21A 0.0049 0.3045 0.2069 0.140 Uiso calc PR 0.624(8) 1 A 1
    H H21B -0.0903 0.3128 0.2514 0.140 Uiso calc PR 0.624(8) 1 A 1
    C C22 -0.0282(8) 0.4663(10) 0.2471(10) 0.151(3) Uani d PDU 0.624(8) 1 A 1
    H H22A -0.0691 0.5022 0.2931 0.227 Uiso calc PR 0.624(8) 1 A 1
    H H22B -0.0465 0.4849 0.1735 0.227 Uiso calc PR 0.624(8) 1 A 1
    H H22C 0.0315 0.4961 0.2651 0.227 Uiso calc PR 0.624(8) 1 A 1
    C C23 -0.0521(6) 0.2931(9) 0.4622(8) 0.1072(18) Uani d PDU 0.624(8) 1 A 1
    H H23A -0.0175 0.3015 0.5310 0.129 Uiso calc PR 0.624(8) 1 A 1
    H H23B -0.0961 0.3564 0.4556 0.129 Uiso calc PR 0.624(8) 1 A 1
    C C24 -0.1004(7) 0.1750(9) 0.4583(10) 0.127(2) Uani d PDU 0.624(8) 1 A 1
    H H24A -0.1462 0.1748 0.3995 0.190 Uiso calc PR 0.624(8) 1 A 1
    H H24B -0.1277 0.1627 0.5245 0.190 Uiso calc PR 0.624(8) 1 A 1
    H H24C -0.0580 0.1129 0.4483 0.190 Uiso calc PR 0.624(8) 1 A 1
    C C21' -0.0141(8) 0.4066(13) 0.2996(14) 0.118(2) Uani d PDU 0.376(8) 1 A 2
    H H21C 0.0205 0.3986 0.2373 0.142 Uiso calc PR 0.376(8) 1 A 2
    H H21D -0.0766 0.3947 0.2739 0.142 Uiso calc PR 0.376(8) 1 A 2
    C C22' -0.0068(15) 0.5244(13) 0.3306(17) 0.146(3) Uani d PDU 0.376(8) 1 A 2
    H H22D -0.0077 0.5736 0.2679 0.219 Uiso calc PR 0.376(8) 1 A 2
    H H22E 0.0488 0.5360 0.3739 0.219 Uiso calc PR 0.376(8) 1 A 2
    H H22F -0.0563 0.5449 0.3715 0.219 Uiso calc PR 0.376(8) 1 A 2
    C C23' -0.0689(11) 0.2690(15) 0.4247(14) 0.108(2) Uani d PDU 0.376(8) 1 A 2
    H H23C -0.1125 0.3326 0.4158 0.129 Uiso calc PR 0.376(8) 1 A 2
    H H23D -0.0518 0.2612 0.5010 0.129 Uiso calc PR 0.376(8) 1 A 2
    C C24' -0.1138(11) 0.1567(14) 0.3859(17) 0.128(3) Uani d PDU 0.376(8) 1 A 2
    H H24D -0.1529 0.1725 0.3226 0.191 Uiso calc PR 0.376(8) 1 A 2
    H H24E -0.1483 0.1253 0.4410 0.191 Uiso calc PR 0.376(8) 1 A 2
    H H24F -0.0689 0.1002 0.3692 0.191 Uiso calc PR 0.376(8) 1 A 2
    N N1 0.0113(3) 0.3032(4) 0.3708(4) 0.1077(11) Uani d DU 1 1 . .
    N N2 0.37522(17) 0.0154(2) 0.5210(2) 0.0555(7) Uani d . 1 1 . .
    N N3 0.35871(16) -0.0994(2) 0.5487(2) 0.0502(7) Uani d . 1 1 . .
    N N4 0.2797(2) -0.3311(3) 0.3729(2) 0.0696(8) Uani d . 1 1 . .
loop_
    _atom_site_aniso_label
    _atom_site_aniso_U_11
    _atom_site_aniso_U_22
    _atom_site_aniso_U_33
    _atom_site_aniso_U_12
    _atom_site_aniso_U_13
    _atom_site_aniso_U_23
    C1 0.0467(15) 0.0507(15) 0.0640(17) 0.0005(12) 0.0025(13) -0.0102(13)
    C2 0.0719(19) 0.0515(16) 0.0733(18) -0.0062(14) -0.0061(15) -0.0017(14)
    C3 0.093(2) 0.0560(18) 0.093(2) -0.0094(17) -0.0055(19) 0.0011(16)
    C4 0.091(2) 0.060(2) 0.107(2) -0.0093(18) 0.000(2) -0.0174(17)
    C5 0.085(2) 0.070(2) 0.091(2) -0.0079(19) 0.0039(19) -0.0321(18)
    C6 0.0451(14) 0.0499(15) 0.0558(16) 0.0017(12) 0.0025(12) -0.0043(12)
    C7 0.0558(16) 0.0582(16) 0.0542(16) 0.0055(13) 0.0029(13) -0.0026(13)
    C8 0.0491(15) 0.0538(16) 0.0528(16) -0.0022(12) 0.0035(12) 0.0057(13)
    C9 0.0431(14) 0.0415(14) 0.0601(15) 0.0028(11) -0.0010(12) -0.0026(12)
    C10 0.0593(17) 0.0488(16) 0.0701(17) -0.0025(13) 0.0002(14) 0.0051(13)
    C11 0.0580(17) 0.0444(15) 0.0845(19) -0.0060(13) 0.0023(15) -0.0043(14)
    C12 0.0580(17) 0.0526(16) 0.0785(18) 0.0024(13) 0.0012(15) -0.0182(15)
    C13 0.0638(17) 0.0558(16) 0.0628(17) 0.0054(14) 0.0012(14) -0.0082(14)
    C14 0.0549(15) 0.0440(15) 0.0595(16) 0.0041(12) 0.0027(13) -0.0022(12)
    C15 0.0514(14) 0.0491(15) 0.0505(14) -0.0032(12) 0.0020(11) 0.0032(12)
    C16 0.0616(16) 0.0541(16) 0.0554(16) -0.0025(13) 0.0011(13) 0.0052(13)
    C17 0.0693(18) 0.0611(18) 0.0687(18) 0.0042(15) -0.0066(14) 0.0106(15)
    C18 0.0663(17) 0.0719(19) 0.089(2) 0.0109(15) 0.0018(15) 0.0032(17)
    C19 0.0621(17) 0.0722(19) 0.0636(17) 0.0075(15) 0.0114(14) 0.0130(15)
    C20 0.0684(19) 0.085(2) 0.0787(19) 0.0111(16) 0.0192(16) 0.0080(17)
    C21 0.106(3) 0.121(3) 0.123(3) 0.024(3) 0.004(2) 0.006(3)
    C22 0.164(4) 0.140(4) 0.150(4) 0.008(3) 0.005(3) 0.021(3)
    C23 0.090(3) 0.113(3) 0.119(3) 0.024(2) 0.009(2) -0.002(3)
    C24 0.114(4) 0.133(4) 0.134(4) 0.001(3) 0.012(3) 0.001(3)
    C21' 0.112(3) 0.119(3) 0.123(3) 0.022(3) 0.003(3) 0.013(3)
    C22' 0.153(5) 0.135(4) 0.149(5) 0.003(4) 0.008(4) 0.005(3)
    C23' 0.094(3) 0.114(3) 0.116(3) 0.019(3) 0.013(3) -0.001(3)
    C24' 0.123(4) 0.130(4) 0.130(5) 0.000(3) 0.013(4) -0.002(4)
    N1 0.0858(18) 0.116(2) 0.121(2) 0.0296(16) 0.0086(16) 0.0113(17)
    N2 0.0629(16) 0.0440(14) 0.0571(15) -0.0043(11) -0.0099(12) 0.0060(11)
    N3 0.0510(14) 0.0407(14) 0.0578(15) -0.0016(11) -0.0027(11) 0.0016(11)
    N4 0.0717(19) 0.0666(19) 0.0706(19) -0.0078(14) 0.0057(14) -0.0201(15)
_geom_special_details
;
All e.s.d.'s (except the e.s.d. in the dihedral angle between two l.s. planes)
are estimated using the full covariance matrix. The cell e.s.d.'s are taken
into account individually in the estimation of e.s.d.'s in distances, angles
and torsion angles; correlations between e.s.d.'s in cell parameters are only
used when they are defined by crystal symmetry. An approximate (isotropic)
treatment of cell e.s.d.'s is used for estimating e.s.d.'s involving l.s.
planes.
;
loop_
    _geom_bond_atom_site_label_1
    _geom_bond_atom_site_label_2
    _geom_bond_site_symmetry_2
    _geom_bond_distance
    _geom_bond_publ_flag
    C1 N4 . 1.341(4) ?
    C1 C2 . 1.377(5) ?
    C1 C6 . 1.461(4) ?
    C2 C3 . 1.370(5) ?
    C2 H2 . 0.9300 ?
    C3 C4 . 1.366(6) ?
    C3 H3 . 0.9300 ?
    C4 C5 . 1.365(6) ?
    C4 H4 . 0.9300 ?
    C5 N4 . 1.345(5) ?
    C5 H5 . 0.9300 ?
    C6 N3 . 1.288(4) ?
    C6 C7 . 1.498(4) ?
    C7 C8 . 1.540(4) ?
    C7 H7A . 0.9700 ?
    C7 H7B . 0.9700 ?
    C8 N2 . 1.473(4) ?
    C8 C15 . 1.511(4) ?
    C8 H8 . 0.9800 ?
    C9 N2 . 1.383(4) ?
    C9 C14 . 1.390(4) ?
    C9 C10 . 1.398(4) ?
    C10 C11 . 1.382(5) ?
    C10 H10 . 0.9300 ?
    C11 C12 . 1.372(5) ?
    C11 H11 . 0.9300 ?
    C12 C13 . 1.374(5) ?
    C12 H12 . 0.9300 ?
    C13 C14 . 1.386(4) ?
    C13 H13 . 0.9300 ?
    C14 H14 . 0.9300 ?
    C15 C16 . 1.381(4) ?
    C15 C19 . 1.383(4) ?
    C16 C17 . 1.375(5) ?
    C16 H16 . 0.9300 ?
    C17 C18 . 1.398(5) ?
    C17 H17 . 0.9300 ?
    C18 N1 . 1.378(5) ?
    C18 C20 . 1.394(5) ?
    C19 C20 . 1.377(5) ?
    C19 H19 . 0.9300 ?
    C20 H20 . 0.9300 ?
    C21 C22 . 1.429(12) ?
    C21 N1 . 1.506(9) ?
    C21 H21A . 0.9700 ?
    C21 H21B . 0.9700 ?
    C22 H22A . 0.9600 ?
    C22 H22B . 0.9600 ?
    C22 H22C . 0.9600 ?
    C23 C24 . 1.516(12) ?
    C23 N1 . 1.543(10) ?
    C23 H23A . 0.9700 ?
    C23 H23B . 0.9700 ?
    C24 H24A . 0.9600 ?
    C24 H24B . 0.9600 ?
    C24 H24C . 0.9600 ?
    C21' C22' . 1.390(16) ?
    C21' N1 . 1.499(12) ?
    C21' H21C . 0.9700 ?
    C21' H21D . 0.9700 ?
    C22' H22D . 0.9600 ?
    C22' H22E . 0.9600 ?
    C22' H22F . 0.9600 ?
    C23' N1 . 1.470(14) ?
    C23' C24' . 1.498(17) ?
    C23' H23C . 0.9700 ?
    C23' H23D . 0.9700 ?
    C24' H24D . 0.9600 ?
    C24' H24E . 0.9600 ?
    C24' H24F . 0.9600 ?
    N2 N3 . 1.371(3) ?
loop_
    _geom_angle_atom_site_label_1
    _geom_angle_atom_site_label_2
    _geom_angle_atom_site_label_3
    _geom_angle_site_symmetry_1
    _geom_angle_site_symmetry_3
    _geom_angle
    _geom_angle_publ_flag
    N4 C1 C2 . . 122.6(3) ?
    N4 C1 C6 . . 115.2(3) ?
    C2 C1 C6 . . 122.1(3) ?
    C3 C2 C1 . . 119.4(3) ?
    C3 C2 H2 . . 120.3 ?
    C1 C2 H2 . . 120.3 ?
    C4 C3 C2 . . 119.4(4) ?
    C4 C3 H3 . . 120.3 ?
    C2 C3 H3 . . 120.3 ?
    C5 C4 C3 . . 117.5(4) ?
    C5 C4 H4 . . 121.2 ?
    C3 C4 H4 . . 121.2 ?
    N4 C5 C4 . . 125.2(4) ?
    N4 C5 H5 . . 117.4 ?
    C4 C5 H5 . . 117.4 ?
    N3 C6 C1 . . 121.4(3) ?
    N3 C6 C7 . . 113.1(3) ?
    C1 C6 C7 . . 125.4(3) ?
    C6 C7 C8 . . 102.4(2) ?
    C6 C7 H7A . . 111.3 ?
    C8 C7 H7A . . 111.3 ?
    C6 C7 H7B . . 111.3 ?
    C8 C7 H7B . . 111.3 ?
    H7A C7 H7B . . 109.2 ?
    N2 C8 C15 . . 112.8(2) ?
    N2 C8 C7 . . 100.6(2) ?
    C15 C8 C7 . . 113.4(2) ?
    N2 C8 H8 . . 109.9 ?
    C15 C8 H8 . . 109.9 ?
    C7 C8 H8 . . 109.9 ?
    N2 C9 C14 . . 120.8(3) ?
    N2 C9 C10 . . 120.6(3) ?
    C14 C9 C10 . . 118.6(3) ?
    C11 C10 C9 . . 119.7(3) ?
    C11 C10 H10 . . 120.1 ?
    C9 C10 H10 . . 120.1 ?
    C12 C11 C10 . . 121.5(3) ?
    C12 C11 H11 . . 119.2 ?
    C10 C11 H11 . . 119.2 ?
    C11 C12 C13 . . 118.8(3) ?
    C11 C12 H12 . . 120.6 ?
    C13 C12 H12 . . 120.6 ?
    C12 C13 C14 . . 121.0(3) ?
    C12 C13 H13 . . 119.5 ?
    C14 C13 H13 . . 119.5 ?
    C13 C14 C9 . . 120.2(3) ?
    C13 C14 H14 . . 119.9 ?
    C9 C14 H14 . . 119.9 ?
    C16 C15 C19 . . 117.1(3) ?
    C16 C15 C8 . . 121.0(3) ?
    C19 C15 C8 . . 121.7(3) ?
    C17 C16 C15 . . 121.6(3) ?
    C17 C16 H16 . . 119.2 ?
    C15 C16 H16 . . 119.2 ?
    C16 C17 C18 . . 121.8(3) ?
    C16 C17 H17 . . 119.1 ?
    C18 C17 H17 . . 119.1 ?
    N1 C18 C20 . . 121.2(4) ?
    N1 C18 C17 . . 122.8(4) ?
    C20 C18 C17 . . 116.1(3) ?
    C20 C19 C15 . . 121.7(3) ?
    C20 C19 H19 . . 119.1 ?
    C15 C19 H19 . . 119.1 ?
    C19 C20 C18 . . 121.7(3) ?
    C19 C20 H20 . . 119.2 ?
    C18 C20 H20 . . 119.2 ?
    C22 C21 N1 . . 112.9(8) ?
    C22 C21 H21A . . 109.0 ?
    N1 C21 H21A . . 109.0 ?
    C22 C21 H21B . . 109.0 ?
    N1 C21 H21B . . 109.0 ?
    H21A C21 H21B . . 107.8 ?
    C24 C23 N1 . . 111.0(7) ?
    C24 C23 H23A . . 109.4 ?
    N1 C23 H23A . . 109.4 ?
    C24 C23 H23B . . 109.4 ?
    N1 C23 H23B . . 109.4 ?
    H23A C23 H23B . . 108.0 ?
    C22' C21' N1 . . 124.9(14) ?
    C22' C21' H21C . . 106.1 ?
    N1 C21' H21C . . 106.1 ?
    C22' C21' H21D . . 106.1 ?
    N1 C21' H21D . . 106.1 ?
    H21C C21' H21D . . 106.3 ?
    C21' C22' H22D . . 109.5 ?
    C21' C22' H22E . . 109.5 ?
    H22D C22' H22E . . 109.5 ?
    C21' C22' H22F . . 109.5 ?
    H22D C22' H22F . . 109.5 ?
    H22E C22' H22F . . 109.5 ?
    N1 C23' C24' . . 115.7(12) ?
    N1 C23' H23C . . 108.4 ?
    C24' C23' H23C . . 108.4 ?
    N1 C23' H23D . . 108.4 ?
    C24' C23' H23D . . 108.4 ?
    H23C C23' H23D . . 107.4 ?
    C23' C24' H24D . . 109.5 ?
    C23' C24' H24E . . 109.5 ?
    H24D C24' H24E . . 109.5 ?
    C23' C24' H24F . . 109.5 ?
    H24D C24' H24F . . 109.5 ?
    H24E C24' H24F . . 109.5 ?
    C18 N1 C23' . . 124.9(8) ?
    C18 N1 C21' . . 127.5(6) ?
    C23' N1 C21' . . 107.5(9) ?
    C18 N1 C21 . . 120.2(5) ?
    C23' N1 C21 . . 102.2(8) ?
    C18 N1 C23 . . 118.7(5) ?
    C21' N1 C23 . . 110.8(7) ?
    C21 N1 C23 . . 118.0(6) ?
    N3 N2 C9 . . 120.2(2) ?
    N3 N2 C8 . . 112.7(2) ?
    C9 N2 C8 . . 126.6(2) ?
    C6 N3 N2 . . 108.8(2) ?
    C1 N4 C5 . . 115.8(3) ?
loop_
    _geom_torsion_atom_site_label_1
    _geom_torsion_atom_site_label_2
    _geom_torsion_atom_site_label_3
    _geom_torsion_atom_site_label_4
    _geom_torsion_site_symmetry_1
    _geom_torsion_site_symmetry_2
    _geom_torsion_site_symmetry_3
    _geom_torsion_site_symmetry_4
    _geom_torsion
    _geom_torsion_publ_flag
    N4 C1 C2 C3 . . . . 2.0(5) ?
    C6 C1 C2 C3 . . . . -178.6(3) ?
    C1 C2 C3 C4 . . . . -1.1(6) ?
    C2 C3 C4 C5 . . . . 0.1(6) ?
    C3 C4 C5 N4 . . . . 0.2(7) ?
    N4 C1 C6 N3 . . . . -177.9(3) ?
    C2 C1 C6 N3 . . . . 2.7(5) ?
    N4 C1 C6 C7 . . . . -1.5(4) ?
    C2 C1 C6 C7 . . . . 179.1(3) ?
    N3 C6 C7 C8 . . . . -10.6(3) ?
    C1 C6 C7 C8 . . . . 172.7(3) ?
    C6 C7 C8 N2 . . . . 14.0(3) ?
    C6 C7 C8 C15 . . . . -106.7(3) ?
    N2 C9 C10 C11 . . . . -176.6(3) ?
    C14 C9 C10 C11 . . . . 2.8(5) ?
    C9 C10 C11 C12 . . . . -1.5(5) ?
    C10 C11 C12 C13 . . . . -0.3(5) ?
    C11 C12 C13 C14 . . . . 0.8(5) ?
    C12 C13 C14 C9 . . . . 0.5(5) ?
    N2 C9 C14 C13 . . . . 177.0(3) ?
    C10 C9 C14 C13 . . . . -2.4(4) ?
    N2 C8 C15 C16 . . . . 157.4(3) ?
    C7 C8 C15 C16 . . . . -89.1(3) ?
    N2 C8 C15 C19 . . . . -27.6(4) ?
    C7 C8 C15 C19 . . . . 85.9(4) ?
    C19 C15 C16 C17 . . . . -1.5(5) ?
    C8 C15 C16 C17 . . . . 173.7(3) ?
    C15 C16 C17 C18 . . . . -0.3(5) ?
    C16 C17 C18 N1 . . . . -178.7(4) ?
    C16 C17 C18 C20 . . . . 1.9(6) ?
    C16 C15 C19 C20 . . . . 1.6(5) ?
    C8 C15 C19 C20 . . . . -173.6(3) ?
    C15 C19 C20 C18 . . . . 0.1(6) ?
    N1 C18 C20 C19 . . . . 178.8(4) ?
    C17 C18 C20 C19 . . . . -1.8(6) ?
    C20 C18 N1 C23' . . . . -25.5(10) ?
    C17 C18 N1 C23' . . . . 155.1(9) ?
    C20 C18 N1 C21' . . . . 158.4(10) ?
    C17 C18 N1 C21' . . . . -21.0(11) ?
    C20 C18 N1 C21 . . . . -160.3(6) ?
    C17 C18 N1 C21 . . . . 20.3(8) ?
    C20 C18 N1 C23 . . . . -0.5(7) ?
    C17 C18 N1 C23 . . . . -179.9(5) ?
    C24' C23' N1 C18 . . . . -69.5(17) ?
    C24' C23' N1 C21' . . . . 107.3(16) ?
    C24' C23' N1 C21 . . . . 71.6(16) ?
    C24' C23' N1 C23 . . . . -150(4) ?
    C22' C21' N1 C18 . . . . -93.3(15) ?
    C22' C21' N1 C23' . . . . 90.1(16) ?
    C22' C21' N1 C21 . . . . 176(2) ?
    C22' C21' N1 C23 . . . . 67.0(16) ?
    C22 C21 N1 C18 . . . . -110.5(8) ?
    C22 C21 N1 C23' . . . . 106.1(10) ?
    C22 C21 N1 C21' . . . . 2.9(10) ?
    C22 C21 N1 C23 . . . . 89.6(9) ?
    C24 C23 N1 C18 . . . . -77.2(8) ?
    C24 C23 N1 C23' . . . . 35(2) ?
    C24 C23 N1 C21' . . . . 120.6(10) ?
    C24 C23 N1 C21 . . . . 83.1(9) ?
    C14 C9 N2 N3 . . . . -3.0(4) ?
    C10 C9 N2 N3 . . . . 176.4(3) ?
    C14 C9 N2 C8 . . . . 167.8(3) ?
    C10 C9 N2 C8 . . . . -12.8(5) ?
    C15 C8 N2 N3 . . . . 106.4(3) ?
    C7 C8 N2 N3 . . . . -14.7(3) ?
    C15 C8 N2 C9 . . . . -65.0(4) ?
    C7 C8 N2 C9 . . . . 173.9(3) ?
    C1 C6 N3 N2 . . . . 178.5(3) ?
    C7 C6 N3 N2 . . . . 1.7(3) ?
    C9 N2 N3 C6 . . . . -179.1(3) ?
    C8 N2 N3 C6 . . . . 8.9(3) ?
    C2 C1 N4 C5 . . . . -1.7(5) ?
    C6 C1 N4 C5 . . . . 178.9(3) ?
    C4 C5 N4 C1 . . . . 0.6(6) ?
_iucr_refine_instructions_details
;
TITL                                     1 in P2(1)/c
CELL   0.71069     14.902   11.314   12.479   90.000   94.644   90.000
ZERR         4      0.005    0.005    0.005    0    0.005    0
LATT 1
SYMM -X, 0.50000+Y, 0.50000-Z
SFAC C  H  N
UNIT 96 104 16
OMIT     1   0   0
OMIT    -1   5   1
OMIT     1   3   6
OMIT   -3   1   3
OMIT    -1   1   5
OMIT    -1   3   1
OMIT  -3.00  50.00
L.S. 16
ACTA
BOND $H
FMAP 2
PLAN 25
CONF
SIZE 0.3 0.2 0.2
dfix 1.51 0.02 n1 c21 c21 c22 n1 c23 c23 c24
dfix 1.51 0.02 n1 c21' c21' c22' n1 c23' c23' c24'
dfix 2.62 0.02 n1 c22 n1 c22' n1 c24 n1 c24'
isor 0.005 n1 c21 c22 c23 c24 c21' c22' c23' c24'  $c
simu 0.005 n1 c21 c22 c23 c24 c21' c22' c23' c24'  $c
delu 0.005 n1 c21 c22 c23 c24 c21' c22' c23' c24'  $c
dfix 3.10 0.005 c17 c21'
TEMP 54
WGHT    0.144700    0.566600
FVAR       0.52588   0.62427
C1    1    0.307295   -0.281994    0.467676    11.00000    0.04666    0.05072 =
         0.06403   -0.01017    0.00253    0.00050
C2    1    0.314040   -0.344899    0.562441    11.00000    0.07188    0.05147 =
         0.07334   -0.00167   -0.00609   -0.00624
AFIX  43
H2    2    0.331600   -0.307383    0.627069    11.00000   -1.20000
AFIX   0
C3    1    0.294644   -0.463239    0.560626    11.00000    0.09316    0.05597 =
         0.09336    0.00111   -0.00553   -0.00945
AFIX  43
H3    2    0.299952   -0.507090    0.623856    11.00000   -1.20000
AFIX   0
C4    1    0.267432   -0.516335    0.465149    11.00000    0.09138    0.05953 =
         0.10699   -0.01745   -0.00016   -0.00931
AFIX  43
H4    2    0.253764   -0.596514    0.461614    11.00000   -1.20000
AFIX   0
C5    1    0.261057   -0.447327    0.375169    11.00000    0.08541    0.06985 =
         0.09064   -0.03212    0.00395   -0.00790
AFIX  43
H5    2    0.242319   -0.483543    0.310282    11.00000   -1.20000
AFIX   0
C6    1    0.328894   -0.156178    0.463721    11.00000    0.04514    0.04989 =
         0.05583   -0.00432    0.00249    0.00165
C7    1    0.324529   -0.081885    0.364119    11.00000    0.05578    0.05823 =
         0.05417   -0.00256    0.00292    0.00548
AFIX  23
H7A   2    0.265948   -0.087551    0.324487    11.00000   -1.20000
H7B   2    0.370618   -0.104686    0.317531    11.00000   -1.20000
AFIX   0
C8    1    0.341478    0.043349    0.409644    11.00000    0.04908    0.05379 =
         0.05285    0.00566    0.00347   -0.00218
AFIX  13
H8    2    0.388783    0.082242    0.372341    11.00000   -1.20000
AFIX   0
C9    1    0.409113    0.094774    0.598271    11.00000    0.04313    0.04147 =
         0.06012   -0.00261   -0.00097    0.00281
C10   1    0.430925    0.210181    0.569926    11.00000    0.05927    0.04880 =
         0.07006    0.00514    0.00020   -0.00254
AFIX  43
H10   2    0.419761    0.235653    0.499247    11.00000   -1.20000
AFIX   0
C11   1    0.469138    0.286256    0.647339    11.00000    0.05802    0.04441 =
         0.08450   -0.00434    0.00235   -0.00599
AFIX  43
H11   2    0.484769    0.362297    0.627523    11.00000   -1.20000
AFIX   0
C12   1    0.484561    0.252252    0.752737    11.00000    0.05796    0.05265 =
         0.07845   -0.01817    0.00124    0.00242
AFIX  43
H12   2    0.510622    0.304300    0.803888    11.00000   -1.20000
AFIX   0
C13   1    0.460843    0.139992    0.781402    11.00000    0.06376    0.05582 =
         0.06276   -0.00819    0.00122    0.00541
AFIX  43
H13   2    0.470313    0.116435    0.852822    11.00000   -1.20000
AFIX   0
C14   1    0.423016    0.061287    0.705533    11.00000    0.05491    0.04398 =
         0.05955   -0.00220    0.00268    0.00413
AFIX  43
H14   2    0.406879   -0.014173    0.726433    11.00000   -1.20000
AFIX   0
C15   1    0.257978    0.119593    0.403519    11.00000    0.05144    0.04909 =
         0.05047    0.00320    0.00202   -0.00324
C16   1    0.234380    0.187858    0.313881    11.00000    0.06162    0.05414 =
         0.05537    0.00521    0.00113   -0.00251
AFIX  43
H16   2    0.273554    0.192687    0.259695    11.00000   -1.20000
AFIX   0
C17   1    0.154362    0.248844    0.302841    11.00000    0.06935    0.06106 =
         0.06875    0.01064   -0.00659    0.00422
AFIX  43
H17   2    0.140957    0.294171    0.241456    11.00000   -1.20000
AFIX   0
C18   1    0.092605    0.244634    0.381273    11.00000    0.06632    0.07186 =
         0.08923    0.00320    0.00182    0.01091
C19   1    0.198538    0.117392    0.483084    11.00000    0.06210    0.07217 =
         0.06362    0.01301    0.01141    0.00751
AFIX  43
H19   2    0.213232    0.073833    0.545237    11.00000   -1.20000
AFIX   0
C20   1    0.118208    0.177993    0.472666    11.00000    0.06841    0.08510 =
         0.07868    0.00804    0.01924    0.01112
AFIX  43
H20   2    0.080051    0.174399    0.527975    11.00000   -1.20000
PART 1
AFIX   0
C21   1   -0.028728    0.341027    0.261514    21.00000    0.10638    0.12059 =
         0.12305    0.00619    0.00431    0.02433
AFIX  23
H21A  2    0.004916    0.304529    0.206943    21.00000   -1.20000
H21B  2   -0.090288    0.312780    0.251389    21.00000   -1.20000
AFIX   0
C22   1   -0.028172    0.466348    0.247120    21.00000    0.16351    0.14009 =
         0.14954    0.02076    0.00489    0.00798
AFIX 137
H22A  2   -0.069105    0.502170    0.293059    21.00000   -1.50000
H22B  2   -0.046514    0.484927    0.173529    21.00000   -1.50000
H22C  2    0.031475    0.496118    0.265105    21.00000   -1.50000
AFIX   0
C23   1   -0.052112    0.293092    0.462205    21.00000    0.08991    0.11297 =
         0.11863   -0.00203    0.00866    0.02380
AFIX  23
H23A  2   -0.017455    0.301532    0.530992    21.00000   -1.20000
H23B  2   -0.096070    0.356444    0.455640    21.00000   -1.20000
AFIX   0
C24   1   -0.100419    0.175022    0.458282    21.00000    0.11401    0.13292 =
         0.13433    0.00060    0.01181    0.00111
AFIX 137
H24A  2   -0.146168    0.174758    0.399518    21.00000   -1.50000
H24B  2   -0.127668    0.162661    0.524499    21.00000   -1.50000
H24C  2   -0.058003    0.112899    0.448345    21.00000   -1.50000
PART 2
AFIX   0
C21'  1   -0.014108    0.406607    0.299566   -21.00000    0.11237    0.11878 =
         0.12303    0.01338    0.00290    0.02188
AFIX  23
H21C  2    0.020451    0.398646    0.237348   -21.00000   -1.20000
H21D  2   -0.076647    0.394698    0.273906   -21.00000   -1.20000
AFIX   0
C22'  1   -0.006757    0.524394    0.330605   -21.00000    0.15301    0.13525 =
         0.14884    0.00532    0.00782    0.00255
AFIX 137
H22D  2   -0.007658    0.573611    0.267862   -21.00000   -1.50000
H22E  2    0.048794    0.536048    0.373853   -21.00000   -1.50000
H22F  2   -0.056329    0.544894    0.371544   -21.00000   -1.50000
AFIX   0
C23'  1   -0.068894    0.269020    0.424681   -21.00000    0.09363    0.11383 =
         0.11648   -0.00069    0.01292    0.01883
AFIX  23
H23C  2   -0.112512    0.332620    0.415812   -21.00000   -1.20000
H23D  2   -0.051825    0.261218    0.501026   -21.00000   -1.20000
AFIX   0
C24'  1   -0.113791    0.156668    0.385881   -21.00000    0.12267    0.13028 =
         0.13014   -0.00175    0.01263    0.00030
AFIX 137
H24D  2   -0.152949    0.172495    0.322598   -21.00000   -1.50000
H24E  2   -0.148313    0.125282    0.441025   -21.00000   -1.50000
H24F  2   -0.068875    0.100250    0.369164   -21.00000   -1.50000
PART 0
AFIX   0
N1    3    0.011309    0.303198    0.370815    11.00000    0.08581    0.11590 =
         0.12134    0.01133    0.00858    0.02964
N2    3    0.375224    0.015383    0.521009    11.00000    0.06292    0.04396 =
         0.05713    0.00605   -0.00989   -0.00433
N3    3    0.358715   -0.099368    0.548677    11.00000    0.05103    0.04069 =
         0.05776    0.00163   -0.00270   -0.00163
N4    3    0.279726   -0.331081    0.372881    11.00000    0.07171    0.06664 =
         0.07056   -0.02014    0.00570   -0.00778
HKLF 4
REM                                      1 in P2(1)/c
REM R1 =  0.0732 for   2511 Fo > 4sig(Fo)  and  0.0986 for all   3678 data
REM    294 parameters refined using    507 restraints
END
WGHT      0.1460      0.5588
REM Highest difference peak  0.365,  deepest hole -0.523,  1-sigma level  0.053
Q1    1  -0.0623  0.3770  0.1953  11.00000  0.05    0.37
Q2    1  -0.0753  0.3870  0.2198  11.00000  0.05    0.34
Q3    1   0.0154  0.3969  0.2677  11.00000  0.05    0.25
;
data_global
_journal_date_recd_electronic     2013-06-23
_journal_date_accepted     2013-07-18
_journal_name_full     'Acta Crystallographica, Section E'
_journal_year     2013
_journal_volume     69
_journal_issue      8
_journal_page_first     o1316
_journal_page_last     o1316
_journal_paper_category     QO
_journal_paper_doi     10.1107/S1600536813019879
_journal_coeditor_code     GK2584
_publ_contact_author
;
Yu-Peng Tian
Deparment of Chemistry, Anhui University,
Hefei 230039,
People's Republic of China
;
_publ_contact_author_email     'yptian@ahu.edu.cn'
_publ_contact_author_fax     '086 0551 63861279'
_publ_contact_author_phone     '086 0551 65108151'
_publ_section_title
;\
<i>N</i>,<i>N</i>-Diethyl-4-[1-phenyl-3-(pyridin-2-yl)-4,5-dihydro-1<i>H</i>-\
pyrazol-5-yl]aniline
;
loop_
    _publ_author_name
    _publ_author_address
    'Zhu, Ying-Zhong'
;     Department of Chemistry, Anhui University
      Hefei 230039
      Peoples Republic of China
      Key Laboratory of Functional Inorganic Materials Chemistry
      Hefei 230039
      People's Republic of China
;
    'Wang, Hui'
;     Department of Chemistry, Anhui University
      Hefei 230039
      Peoples Republic of China
      Key Laboratory of Functional Inorganic Materials Chemistry
      Hefei 230039
      People's Republic of China
;
    'Sun, Ping-Ping'
;     Department of Chemistry, Anhui University
      Hefei 230039
      Peoples Republic of China
      Key Laboratory of Functional Inorganic Materials Chemistry
      Hefei 230039
      People's Republic of China
;
    'Tian, Yu-Peng'
;     Department of Chemistry, Anhui University
      Hefei 230039
      Peoples Republic of China
      Key Laboratory of Functional Inorganic Materials Chemistry
      Hefei 230039
      People's Republic of China
;
_publ_section_synopsis     .
