# Supplementary material for: N,N-Diethyl-4-[1-phenyl-3-(pyridin-2-yl)-4,5-di­hydro-1H-pyrazol-5-yl]aniline
Source: Acta Crystallogr Sect E Struct Rep Online. 2013 Jul 27;69(Pt 8):o1316. doi: 10.1107/S1600536813019879 (PMC3793803; doi:10.1107/S1600536813019879)
Supplement: Supplementary file 2 [file e-69-o1316-Isup2.hkl]

# 
# h,k,l, Fc-squared, Fo-squared, sigma(Fo-squared) and status flag 
# 
data_I
_shelx_title '                                     1 in P2(1)/c' 
_shelx_refln_list_code          4 
_shelx_F_calc_maximum      202.67 
_exptl_crystal_F_000       792.00 
_reflns_d_resolution_high  0.8409 
 
loop_ 
 _symmetry_equiv_pos_as_xyz 
 'x, y, z' 
 '-x, y+1/2, -z+1/2' 
 '-x, -y, -z' 
 'x, -y-1/2, z-1/2' 
 
_cell_length_a    14.9020 
_cell_length_b    11.3140 
_cell_length_c    12.4790 
_cell_angle_alpha  90.000 
_cell_angle_beta   94.644 
_cell_angle_gamma  90.000 
 
_shelx_F_squared_multiplier     1.000 
 
loop_ 
 _refln_index_h 
 _refln_index_k 
 _refln_index_l 
 _refln_F_squared_calc 
 _refln_F_squared_meas 
 _refln_F_squared_sigma 
 _refln_observed_status 
   2   0   0      305.03      209.06      4.02 o 
   3   0   0    14893.01    14203.64    225.54 o 
   4   0   0     1739.80     1648.05     27.69 o 
   5   0   0     3152.22     3227.48     52.69 o 
   6   0   0       15.54        2.42      0.96 o 
   7   0   0      762.54      597.64     11.73 o 
   8   0   0      100.65       89.66      5.42 o 
   9   0   0      253.00      308.65      9.96 o 
  10   0   0        3.26       11.61      1.83 o 
  11   0   0       13.63       19.36      3.28 o 
  12   0   0      116.52      146.64     16.62 o 
  13   0   0       25.96       17.05      4.48 o 
  14   0   0       15.96       21.57      4.09 o 
  15   0   0       16.27       13.43      3.85 o 
  16   0   0        0.94        0.18      2.93 o 
  17   0   0        0.00       -0.59      3.03 o 
   1   1   0        0.99       -0.32      0.22 o 
   2   1   0     1791.08     1768.28     20.39 o 
   3   1   0     3538.04     3307.89     41.65 o 
   4   1   0    26997.41    25636.82    575.99 o 
   5   1   0     3109.60     2727.56     34.67 o 
   6   1   0      210.89      300.67      5.12 o 
   7   1   0      528.13      641.73     10.29 o 
   8   1   0      224.98      253.78      4.53 o 
   9   1   0      468.38      476.24      7.34 o 
  10   1   0       18.51       23.66      1.91 o 
  11   1   0        0.50        1.51      1.30 o 
  12   1   0        3.26        2.32      1.72 o 
  13   1   0       71.25       85.68      4.63 o 
  14   1   0       10.35        7.07      2.27 o 
  15   1   0       64.60       77.97      7.55 o 
  16   1   0        4.85        2.24      3.53 o 
  17   1   0        0.94        3.80      2.82 o 
   0   2   0     4135.30     4660.89     90.38 o 
   1   2   0     3027.14     3185.28     44.80 o 
   2   2   0     6165.37     6396.74     72.27 o 
   3   2   0     8865.21     7940.37     89.58 o 
   4   2   0      269.59      364.11      5.17 o 
   5   2   0     3305.41     3250.09     41.51 o 
   6   2   0      244.06      252.29      4.65 o 
   7   2   0       31.83       63.95      2.54 o 
   8   2   0      139.73       97.88      2.59 o 
   9   2   0      179.62      196.47      6.53 o 
  10   2   0       75.66       96.42      4.43 o 
  11   2   0       60.86       69.73      3.52 o 
  12   2   0        0.22        2.46      1.68 o 
  13   2   0      153.16      130.39      9.18 o 
  14   2   0        4.61        6.95      2.27 o 
  15   2   0       18.31       18.84      3.01 o 
  16   2   0        0.01        2.19      2.92 o 
  17   2   0        0.93        1.36      2.82 o 
   1   3   0      549.02      510.52      7.58 o 
   2   3   0      390.21      383.56      6.75 o 
   3   3   0       89.15       82.83      1.91 o 
   4   3   0      506.88      483.91      6.71 o 
   5   3   0      323.91      384.68      5.73 o 
   6   3   0      544.17      606.59      9.28 o 
   7   3   0      149.78      115.04      2.78 o 
   8   3   0      264.21      370.86      6.70 o 
   9   3   0      573.72      530.42     10.45 o 
  10   3   0       21.33       29.56      2.23 o 
  11   3   0        1.64        0.89      1.39 o 
  12   3   0        0.34        0.57      1.58 o 
  13   3   0       13.27       13.84      2.91 o 
  14   3   0       60.52       55.72      4.78 o 
  15   3   0       17.98       27.50      7.34 o 
  16   3   0        3.86        1.28      2.79 o 
  17   3   0        0.07        0.16      3.01 o 
   0   4   0      243.27      196.86      5.63 o 
   1   4   0      127.04       98.43      2.30 o 
   2   4   0     1072.84      829.17     18.37 o 
   3   4   0      101.62      206.36      4.65 o 
   4   4   0        5.37        0.19      0.63 o 
   5   4   0      155.41      267.62      5.08 o 
   6   4   0        0.92        3.43      0.87 o 
   7   4   0       29.16       38.03      1.90 o 
   8   4   0       58.69       54.91      2.14 o 
   9   4   0      267.70      278.53      5.28 o 
  10   4   0       11.43       12.89      1.83 o 
  11   4   0        2.33        5.86      1.74 o 
  12   4   0        1.30        2.28      1.73 o 
  13   4   0       74.70       79.97      5.38 o 
  14   4   0       43.34       54.81      8.91 o 
  15   4   0       52.63       47.09      6.38 o 
  16   4   0        0.02        1.89      3.37 o 
   1   5   0      592.89      580.65     12.69 o 
   2   5   0      416.90      510.84      7.94 o 
   3   5   0     1568.27     1698.68     32.20 o 
   4   5   0        7.77       14.12      1.16 o 
   5   5   0      721.99      779.57     10.65 o 
   6   5   0       34.74       27.68      1.58 o 
   7   5   0       37.01       51.83      2.11 o 
   8   5   0        3.48        3.38      1.21 o 
   9   5   0       22.47       20.53      2.34 o 
  10   5   0        6.71        7.32      2.08 o 
  11   5   0       29.74       23.33      2.73 o 
  12   5   0        0.00        2.22      2.13 o 
  13   5   0       35.39       33.47      3.83 o 
  14   5   0        8.96        8.56      3.08 o 
  15   5   0       80.41       87.00      6.26 o 
  16   5   0        4.51        1.73      3.02 o 
   0   6   0       12.41        3.33      2.08 o 
   1   6   0      339.12      306.17      8.17 o 
   2   6   0      381.41      425.64      6.57 o 
   3   6   0      466.59      573.94      8.32 o 
   4   6   0      251.33      292.77      5.63 o 
   5   6   0      163.04      153.76      3.49 o 
   6   6   0        5.35        2.86      1.22 o 
   7   6   0       53.03       53.37      2.63 o 
   8   6   0       40.66       50.01      2.67 o 
   9   6   0       20.65       23.88      2.98 o 
  10   6   0        0.63       -1.34      1.64 o 
  11   6   0        8.05        8.33      2.19 o 
  12   6   0      155.14      171.96      6.19 o 
  13   6   0        6.52        4.68      2.36 o 
  14   6   0       27.86       42.54      4.79 o 
  15   6   0        0.18        1.76      3.39 o 
   1   7   0      176.94      210.35      4.57 o 
   2   7   0      244.45      250.42      4.71 o 
   3   7   0      125.80      125.07      3.43 o 
   4   7   0        8.12       15.04      1.73 o 
   5   7   0      311.55      286.34     11.11 o 
   6   7   0      436.08      465.42     10.15 o 
   7   7   0       17.88        9.17      2.98 o 
   8   7   0      180.36      174.43      5.79 o 
   9   7   0      138.89      137.11      7.05 o 
  10   7   0       67.30       57.42      4.68 o 
  11   7   0       21.91       25.64      3.09 o 
  12   7   0       22.70       30.56      3.33 o 
  13   7   0       50.02       60.77      5.10 o 
  14   7   0       21.12       27.68      9.64 o 
  15   7   0        2.03        3.11      5.28 o 
   0   8   0        0.23        7.73      1.73 o 
   1   8   0       13.80        5.01      1.11 o 
   2   8   0       10.82       15.17      1.79 o 
   3   8   0      195.17      153.37      4.35 o 
   4   8   0       14.86       12.10      1.79 o 
   5   8   0        1.87        4.73      1.39 o 
   6   8   0       39.89       36.14      2.79 o 
   7   8   0      131.16      144.48      5.35 o 
   8   8   0       33.08       31.94      3.79 o 
   9   8   0      118.20      127.01      6.25 o 
  10   8   0        0.79        5.14      2.46 o 
  11   8   0       54.88       61.88      7.39 o 
  12   8   0        3.88        0.27      2.37 o 
  13   8   0       12.84       22.52      3.88 o 
  14   8   0        2.01        1.93      3.61 o 
   1   9   0       46.72       45.19      3.66 o 
   2   9   0        0.12        1.36      1.43 o 
   3   9   0        4.02        4.01      1.59 o 
   4   9   0       24.80       31.83      3.21 o 
   5   9   0       78.97       83.41      3.68 o 
   6   9   0        2.15        1.55      1.73 o 
   7   9   0        9.13        3.95      2.40 o 
   8   9   0       71.43       74.81      5.14 o 
   9   9   0      105.92       89.82      6.99 o 
  10   9   0      151.15      163.37     12.38 o 
  11   9   0        0.23        3.22      2.72 o 
  12   9   0        4.65        5.90      3.00 o 
  13   9   0        0.05        3.52      4.10 o 
   0  10   0        0.60        1.01      2.36 o 
   1  10   0        4.62        1.32      1.52 o 
   2  10   0        2.46        3.19      1.81 o 
   3  10   0       10.94       11.51      2.70 o 
   4  10   0        3.02        4.85      1.96 o 
   5  10   0      275.65      292.71      9.16 o 
   6  10   0       57.39       53.56      7.13 o 
   7  10   0        3.07        4.08      2.54 o 
   8  10   0       30.89       31.15      4.03 o 
   9  10   0        1.24        0.69      4.76 o 
  10  10   0        0.58        1.41      2.67 o 
  11  10   0        3.22        2.51      2.80 o 
   1  11   0      124.08      105.26     15.91 o 
   2  11   0       76.68       69.87     12.13 o 
   3  11   0       67.80       85.43      5.45 o 
   4  11   0        5.99        3.57      2.42 o 
   5  11   0       16.16       25.10      5.74 o 
   6  11   0        0.02        0.76      2.49 o 
   7  11   0        0.18        1.35      2.50 o 
   8  11   0        0.30        2.25      2.71 o 
   9  11   0        1.99        4.39      7.03 o 
  10  11   0        1.21        1.99      2.80 o 
   0  12   0        1.84       -1.59      3.76 o 
   1  12   0        4.02        8.63      3.63 o 
   2  12   0        0.00       -0.27      2.94 o 
   3  12   0        2.46        8.06      3.49 o 
   4  12   0       57.65       78.05     14.93 o 
   5  12   0        4.80        1.35      3.00 o 
   6  12   0        8.65        9.61      3.95 o 
   7  12   0        5.26        9.41      4.23 o 
   1  13   0        1.11        1.46      3.56 o 
   2  13   0       28.12       39.40      7.20 o 
   3  13   0        4.47        8.02      9.04 o 
   4  13   0        5.17        5.37      3.77 o 
 -17   1   1        0.69        4.79      3.10 o 
 -16   1   1        6.61        7.47      3.51 o 
 -15   1   1       33.01       35.29      3.57 o 
 -14   1   1        2.89        0.93      2.06 o 
 -13   1   1      155.30      130.89      8.10 o 
 -12   1   1      101.97      130.29      5.09 o 
 -11   1   1       11.73        2.57      1.66 o 
 -10   1   1      158.46      111.43      4.54 o 
  -9   1   1      178.33      224.73      4.54 o 
  -8   1   1      417.50      533.57      7.66 o 
  -7   1   1     4698.09     4253.27     49.10 o 
  -6   1   1       20.33        5.58      0.69 o 
  -5   1   1     5208.88     5485.75     68.91 o 
  -4   1   1    27520.04    23913.15    269.01 o 
  -3   1   1      956.34     1061.60     12.72 o 
  -2   1   1       72.21      111.57      1.75 o 
  -1   1   1     2690.65     2877.93     36.35 o 
   0   1   1     4187.05     3762.21     46.53 o 
   1   1   1     1448.60     1708.34     23.05 o 
   2   1   1      884.42      804.30     12.01 o 
   3   1   1      573.98      529.72     14.14 o 
   4   1   1     2331.59     2368.20     30.17 o 
   5   1   1      692.48      535.48      8.11 o 
   6   1   1      502.58      361.14      6.17 o 
   7   1   1      443.48      566.32      8.11 o 
   8   1   1       18.28       54.10      2.02 o 
   9   1   1      481.56      429.59      6.96 o 
  10   1   1        1.74        0.00      1.00 o 
  11   1   1        1.81        5.81      1.50 o 
  12   1   1        1.06       -1.28      1.48 o 
  13   1   1       14.28       18.27      2.66 o 
  14   1   1        1.86       -0.77      1.77 o 
  15   1   1        2.97        3.73      2.34 o 
  16   1   1       10.16        8.47      2.88 o 
  17   1   1        1.84        1.61      3.39 o 
 -17   2   1       10.02       13.51      3.60 o 
 -16   2   1        0.74        3.05      4.39 o 
 -15   2   1        7.77       20.88      5.34 o 
 -14   2   1        8.77       16.57      3.28 o 
 -13   2   1       21.87       21.78      2.85 o 
 -12   2   1        5.16       14.51      2.43 o 
 -11   2   1      160.32      147.33      4.33 o 
 -10   2   1       11.60       13.15      1.66 o 
  -9   2   1     1123.31     1078.61     14.16 o 
  -8   2   1     2582.55     2649.42     31.55 o 
  -7   2   1     1383.91     1561.98     19.15 o 
  -6   2   1      785.48      802.79     10.42 o 
  -5   2   1      169.59      188.02      3.20 o 
  -4   2   1        8.48        7.06      0.63 o 
  -3   2   1     3630.47     3572.87     40.84 o 
  -2   2   1     5564.03     5757.77     79.21 o 
  -1   2   1     6270.08     5456.02     68.65 o 
   0   2   1      972.76     1475.05     18.82 o 
   1   2   1     3489.99     4428.18     92.50 o 
   2   2   1     6353.31     7606.78     94.69 o 
   3   2   1        2.48        9.50      0.95 o 
   4   2   1      522.02      521.14      7.07 o 
   5   2   1     3730.28     3824.85     44.15 o 
   6   2   1      108.57      146.44      3.33 o 
   7   2   1        0.04        0.18      0.62 o 
   8   2   1        1.33        0.77      0.71 o 
   9   2   1       67.78       56.67      2.81 o 
  10   2   1       94.30      116.95      3.26 o 
  11   2   1       21.37       24.62      2.18 o 
  12   2   1        4.77        3.43      2.59 o 
  13   2   1        0.36        2.47      1.94 o 
  14   2   1       45.74       32.39      4.15 o 
  15   2   1        0.17       -0.55      2.03 o 
  16   2   1        2.75       -2.75      3.14 o 
  17   2   1        3.07        2.44      2.97 o 
 -17   3   1       12.86        9.71      3.45 o 
 -16   3   1        4.86        0.78      2.89 o 
 -15   3   1       29.89       21.93      4.55 o 
 -14   3   1        0.20        1.53      2.50 o 
 -13   3   1      255.32      234.22     12.73 o 
 -12   3   1      188.59      208.70      6.50 o 
 -11   3   1       25.28       26.22      2.93 o 
 -10   3   1       40.57       47.03      3.81 o 
  -9   3   1       83.87       67.45      3.72 o 
  -8   3   1      113.07       83.46      2.36 o 
  -7   3   1      492.95      375.48      5.86 o 
  -6   3   1     2174.77     2649.11     31.28 o 
  -5   3   1      487.18      710.21      9.36 o 
  -4   3   1        5.48        1.83      0.57 o 
  -3   3   1      462.58      672.33      8.61 o 
  -2   3   1     1863.85     2314.86     32.88 o 
   0   3   1      813.47      597.14      8.38 o 
   1   3   1     1601.45     1420.31     16.93 o 
   2   3   1     1324.64     1144.95     24.83 o 
   3   3   1     3541.75     3166.71     40.47 o 
   4   3   1       68.93       35.90      1.41 o 
   5   3   1        4.88        1.10      0.67 o 
   6   3   1      315.93      323.74      5.30 o 
   7   3   1       61.47       53.42      1.98 o 
   8   3   1        1.06        1.40      0.93 o 
   9   3   1      198.60      243.32      4.87 o 
  10   3   1        3.53       12.99      1.81 o 
  11   3   1       33.96       27.75      2.31 o 
  12   3   1        2.72        7.92      1.83 o 
  13   3   1       44.70       42.02      5.09 o 
  14   3   1        1.11        1.87      2.42 o 
  15   3   1        0.23       -0.98      2.36 o 
  16   3   1        0.10        1.52      2.82 o 
  17   3   1        0.48       -3.21      3.59 o 
 -16   4   1       32.45       22.33      4.96 o 
 -15   4   1       30.51       44.03      4.71 o 
 -14   4   1       24.49       16.01      3.47 o 
 -13   4   1       55.07       59.28      4.74 o 
 -12   4   1        0.98        0.09      1.72 o 
 -11   4   1       61.50       57.85      4.40 o 
 -10   4   1      122.50      164.46      8.74 o 
  -9   4   1       58.86       40.51      4.27 o 
  -8   4   1        0.52       -0.23      0.84 o 
  -7   4   1       51.74       68.54      2.18 o 
  -6   4   1      926.00      983.20     12.81 o 
  -5   4   1       40.12       36.22      1.49 o 
  -4   4   1      633.53      773.84     10.09 o 
  -3   4   1      522.07      426.49      6.84 o 
  -2   4   1       53.23       13.72      1.20 o 
  -1   4   1      174.84      111.06      2.67 o 
   0   4   1      724.88      902.70     11.36 o 
   1   4   1     1457.87     1318.07     16.07 o 
   2   4   1      573.55      425.05      6.66 o 
   3   4   1      135.86       93.58      2.29 o 
   4   4   1      253.94      233.78      4.57 o 
   5   4   1      158.17      205.49      4.26 o 
   6   4   1       48.10       54.99      2.01 o 
   7   4   1       25.52       27.38      2.14 o 
   8   4   1       31.00       38.79      2.17 o 
   9   4   1        7.76       11.84      1.57 o 
  10   4   1        7.81       13.63      2.24 o 
  11   4   1       38.42       23.68      2.50 o 
  12   4   1        3.11        5.21      2.19 o 
  13   4   1       96.32      121.64      5.25 o 
  14   4   1       16.96       13.03      3.22 o 
  15   4   1        4.59       16.72      3.58 o 
  16   4   1        5.82        6.40      3.08 o 
 -16   5   1       30.80       25.50      5.47 o 
 -15   5   1       51.84       51.86      5.12 o 
 -14   5   1        1.54        0.78      2.49 o 
 -13   5   1        4.03        2.44      2.43 o 
 -12   5   1       21.43       31.25      3.09 o 
 -11   5   1        2.85        1.73      1.65 o 
 -10   5   1       13.55       12.20      2.19 o 
  -9   5   1       31.57       46.43      3.72 o 
  -8   5   1      342.32      373.62      8.45 o 
  -7   5   1       42.90       52.01      2.39 o 
  -6   5   1      216.46      229.96      4.28 o 
  -5   5   1       23.33       20.30      1.22 o 
  -4   5   1      238.24      239.82      4.11 o 
  -3   5   1     2316.27     2411.99     61.78 o 
  -2   5   1      739.78      919.03     17.86 o 
   0   5   1     2702.83     2921.37     34.25 o 
   1   5   1       28.74       23.95      1.27 o 
   2   5   1      587.15      616.12      8.54 o 
   3   5   1      318.98      376.64      6.09 o 
   4   5   1     1780.87     1844.90     26.10 o 
   5   5   1      172.86      195.37      3.95 o 
   6   5   1       64.04       48.60      2.18 o 
   7   5   1       17.08       19.51      1.54 o 
   8   5   1        7.82        7.56      1.29 o 
   9   5   1      128.94      157.11      3.96 o 
  10   5   1       13.09        9.25      2.11 o 
  11   5   1        2.81        1.29      1.72 o 
  12   5   1       51.60       59.58      4.31 o 
  13   5   1        2.82        3.99      2.14 o 
  14   5   1        0.07        0.41      2.51 o 
  15   5   1        6.59       11.59      3.42 o 
  16   5   1        4.94        6.86      4.29 o 
 -15   6   1        9.04        2.31      3.08 o 
 -14   6   1        1.23        2.48      2.79 o 
 -13   6   1        0.99        4.25      2.75 o 
 -12   6   1        7.49        9.73      2.42 o 
 -11   6   1       29.87       35.19      3.17 o 
 -10   6   1        1.45        2.80      1.78 o 
  -9   6   1        6.93        1.98      1.99 o 
  -8   6   1        0.53       -1.37      1.54 o 
  -7   6   1       39.75       43.99      4.44 o 
  -6   6   1        5.93        6.54      1.40 o 
  -5   6   1      583.23      637.51     10.38 o 
  -4   6   1      853.78      867.48     11.64 o 
  -3   6   1       34.12       23.79      2.47 o 
  -2   6   1      907.83     1071.84     15.15 o 
  -1   6   1      112.10      121.81      3.05 o 
   0   6   1      111.65      119.82      2.85 o 
   1   6   1     1639.98     1874.45     22.90 o 
   2   6   1      559.07      593.01      8.55 o 
   3   6   1      734.42      757.72     11.50 o 
   4   6   1      132.53      171.71      3.72 o 
   5   6   1        1.16        1.17      0.92 o 
   6   6   1       42.64       33.50      1.89 o 
   7   6   1      153.05      196.86      5.42 o 
   8   6   1       21.69       18.81      1.95 o 
   9   6   1       19.30       22.49      2.58 o 
  10   6   1       74.04       74.92      4.03 o 
  11   6   1       32.59       27.55      2.96 o 
  12   6   1        6.92        7.87      2.37 o 
  13   6   1      140.39      150.31      8.32 o 
  14   6   1       83.83       78.21      7.32 o 
  15   6   1        8.09       14.74      4.56 o 
 -15   7   1        0.26       -1.85      2.84 o 
 -14   7   1       10.83       13.10      3.66 o 
 -13   7   1       22.21       26.23      3.39 o 
 -12   7   1       85.86       98.69      5.04 o 
 -11   7   1       52.68       46.85      4.32 o 
 -10   7   1       45.66       51.62      4.39 o 
  -9   7   1       22.92       25.02      2.86 o 
  -8   7   1       51.37       46.32      3.28 o 
  -7   7   1        0.05        1.12      1.33 o 
  -6   7   1        2.48        3.29      1.39 o 
  -5   7   1        0.10        1.74      1.34 o 
  -4   7   1       32.17       34.81      4.25 o 
  -3   7   1        1.14        0.63      0.94 o 
  -2   7   1       13.00        9.71      1.77 o 
  -1   7   1      142.34      112.52      2.94 o 
   0   7   1        1.97        0.83      0.87 o 
   1   7   1      115.00      107.11      2.88 o 
   2   7   1        3.67        4.52      1.09 o 
   3   7   1       10.41        9.10      1.24 o 
   4   7   1        7.42        6.37      1.27 o 
   5   7   1        8.00        7.77      1.61 o 
   6   7   1      169.59      168.68      8.44 o 
   7   7   1      245.43      248.74      6.59 o 
   8   7   1      354.63      355.62      7.52 o 
   9   7   1      131.28      123.83      5.14 o 
  10   7   1      105.75      116.93      5.98 o 
  11   7   1        5.79        9.53      2.81 o 
  12   7   1        0.01        1.94      2.79 o 
  13   7   1       25.74       37.02      5.13 o 
  14   7   1       18.84        9.50      3.19 o 
 -14   8   1       18.98       28.67      7.97 o 
 -13   8   1       59.53       50.59      7.36 o 
 -12   8   1       60.23       66.98      4.58 o 
 -11   8   1        3.25        5.39      2.58 o 
 -10   8   1       28.80       28.79      3.27 o 
  -9   8   1      162.75      160.00      5.99 o 
  -8   8   1       60.37       66.69      5.72 o 
  -7   8   1       48.54       65.98      3.86 o 
  -6   8   1       17.63       16.40      2.03 o 
  -5   8   1       55.52       51.59      2.84 o 
  -4   8   1       36.31       39.33      2.46 o 
  -3   8   1        1.58        0.28      1.43 o 
  -2   8   1      256.04      267.04      8.26 o 
  -1   8   1      136.52      131.63      3.97 o 
   0   8   1        2.48        3.39      1.17 o 
   1   8   1        6.04       12.01      1.43 o 
   2   8   1       30.76       26.89      1.82 o 
   3   8   1      107.99       91.52      3.43 o 
   4   8   1      246.16      267.79      6.85 o 
   5   8   1      377.61      392.13      8.12 o 
   6   8   1       44.97       47.49      3.92 o 
   7   8   1       18.54       18.04      2.41 o 
   8   8   1       66.47       75.37      5.49 o 
   9   8   1      119.89      115.14      6.47 o 
  10   8   1       99.86      127.61     11.06 o 
  11   8   1       43.75       41.03      4.32 o 
  12   8   1        7.09        6.65      3.69 o 
  13   8   1        0.01        0.23      3.08 o 
  14   8   1        0.00        1.40      2.76 o 
 -13   9   1        9.97       12.44      3.48 o 
 -12   9   1        9.81        9.12      3.12 o 
 -11   9   1       23.79       19.77      3.62 o 
 -10   9   1       30.68       28.60      4.01 o 
  -9   9   1       99.99       99.58      5.14 o 
  -8   9   1        1.59       -1.88      1.88 o 
  -7   9   1       17.26       12.59      3.46 o 
  -6   9   1        6.90        9.51      1.89 o 
  -5   9   1        1.12        0.67      1.31 o 
  -4   9   1       17.93       11.91      1.91 o 
  -3   9   1       13.78       14.11      3.25 o 
  -2   9   1      101.75      103.16      3.77 o 
  -1   9   1       63.17       59.97      3.98 o 
   0   9   1       63.15       67.86      3.51 o 
   1   9   1       30.48       33.60      2.79 o 
   2   9   1       16.79       15.16      2.22 o 
   3   9   1        3.10        3.74      1.83 o 
   4   9   1       18.11       24.58      2.72 o 
   5   9   1      445.46      457.75     13.43 o 
   6   9   1      201.35      209.76      6.49 o 
   7   9   1        0.19        0.07      2.04 o 
   8   9   1       35.53       30.88      3.77 o 
   9   9   1       36.78       37.76      4.10 o 
  10   9   1       22.85       22.29      7.59 o 
  11   9   1       38.28       34.75      4.38 o 
  12   9   1        0.86        1.21      2.74 o 
 -11  10   1       16.86       22.78      3.95 o 
 -10  10   1        6.19        6.49      3.09 o 
  -9  10   1        6.92        8.92      3.07 o 
  -8  10   1       18.52       22.05      3.90 o 
  -7  10   1       13.45       13.18      3.07 o 
  -6  10   1       66.92       72.87     10.15 o 
  -5  10   1       35.97       36.62      3.53 o 
  -4  10   1       15.52       11.43      3.88 o 
  -3  10   1        3.76        3.69      1.67 o 
  -2  10   1        9.88        6.13      3.83 o 
  -1  10   1       27.26       21.75      2.68 o 
   0  10   1       10.60       10.43      5.28 o 
   1  10   1      131.95      156.72      7.72 o 
   2  10   1       99.88       85.67      7.73 o 
   3  10   1        1.41        0.50      2.18 o 
   4  10   1       66.95       83.22      4.29 o 
   5  10   1       22.23        9.64      2.17 o 
   6  10   1        2.55        6.97      2.20 o 
   7  10   1       22.64       33.81      4.05 o 
   8  10   1        0.05       -1.96      3.02 o 
   9  10   1       19.68       20.22      3.71 o 
  10  10   1        0.67        2.68      2.86 o 
  11  10   1        0.96        2.85      2.89 o 
 -10  11   1        0.16        4.25      3.12 o 
  -9  11   1        0.61        3.24      3.63 o 
  -8  11   1        4.49        5.65      2.94 o 
  -7  11   1        0.13       -0.81      2.55 o 
  -6  11   1        6.41        6.15      2.83 o 
  -5  11   1       27.37       28.67      3.18 o 
  -4  11   1        1.09        2.52      2.69 o 
  -3  11   1       27.43       27.41      4.48 o 
  -2  11   1        3.72        3.67      2.46 o 
  -1  11   1       28.60       22.40      3.38 o 
   0  11   1      114.86       99.32      5.62 o 
   1  11   1       30.18       29.84      3.69 o 
   2  11   1        0.00       -0.89      2.37 o 
   3  11   1        2.49        0.76      2.26 o 
   4  11   1       55.62       63.09      5.19 o 
   5  11   1        0.67        3.23      2.40 o 
   6  11   1        0.23        1.14      2.89 o 
   7  11   1        0.27        0.49      2.62 o 
   8  11   1        0.19        1.91      2.66 o 
   9  11   1        4.39       16.49      3.54 o 
  10  11   1       31.61       37.74      4.89 o 
  -7  12   1        1.50        5.89      5.50 o 
  -6  12   1        0.00        6.51      5.64 o 
  -5  12   1        2.06        3.51      4.70 o 
  -4  12   1       16.74       19.37      6.07 o 
  -3  12   1        2.90        2.14      3.17 o 
  -2  12   1        0.11        2.41      2.98 o 
  -1  12   1        9.03       15.44      3.97 o 
   0  12   1       14.66       17.18      4.56 o 
   1  12   1        4.91        4.93      3.26 o 
   2  12   1        2.57        0.19      2.45 o 
   3  12   1        7.51       13.01      3.69 o 
   4  12   1       26.51       23.27      4.32 o 
   5  12   1        4.15        3.49      2.83 o 
   6  12   1       11.88        8.12      3.96 o 
   7  12   1        3.11       -0.25      3.49 o 
  -4  13   1       15.27       18.12      5.13 o 
  -3  13   1        0.13       -3.52      3.04 o 
  -2  13   1        4.96        7.88      8.14 o 
  -1  13   1        5.26       10.41      4.10 o 
   0  13   1        6.75        7.78      3.85 o 
   1  13   1        4.33        4.92      3.55 o 
   2  13   1        9.27        6.90      3.73 o 
   3  13   1       11.07        7.25      3.91 o 
   4  13   1        0.00       -0.17      3.34 o 
 -17   0   2        3.39       -2.34      3.03 o 
 -16   0   2        6.09        8.04      3.78 o 
 -15   0   2       22.50       10.20      3.58 o 
 -14   0   2        0.39       11.43      5.13 o 
 -13   0   2      378.70      370.68     18.15 o 
 -12   0   2      236.18      239.05      9.70 o 
 -11   0   2      198.83      155.24      7.42 o 
 -10   0   2      159.48      111.63      5.97 o 
  -9   0   2      206.48      197.61      5.39 o 
  -8   0   2      137.15      168.90      7.14 o 
  -7   0   2       35.63       54.11      2.28 o 
  -6   0   2       10.51       29.28      1.82 o 
  -5   0   2     1795.75     1579.67     26.58 o 
  -4   0   2    20260.81    19475.46    309.55 o 
  -3   0   2    41074.83    34146.23   1003.66 o 
  -2   0   2    24032.89    21583.56    676.51 o 
  -1   0   2    10050.47    10342.24    305.95 o 
   0   0   2     8322.27     7916.64    192.74 o 
   1   0   2     4779.73     5250.41     84.15 o 
   2   0   2     8463.15     6359.08    101.79 o 
   3   0   2      500.85      238.05      5.24 o 
   4   0   2      818.52      489.14      9.55 o 
   5   0   2      675.90      446.65      9.15 o 
   6   0   2      557.29      426.38     12.26 o 
   7   0   2      757.29      814.60     19.86 o 
   8   0   2      321.62      383.48      8.98 o 
   9   0   2      618.67      616.54     13.12 o 
  10   0   2       59.66       63.53      3.83 o 
  11   0   2       23.79       31.46      5.46 o 
  12   0   2        0.10        2.82      2.45 o 
  13   0   2        8.34        5.85      3.03 o 
  14   0   2        0.46       -2.63      3.11 o 
  15   0   2        5.67        2.35      3.19 o 
  16   0   2      292.27      302.48     19.09 o 
  17   0   2       40.66       38.27      6.04 o 
 -17   1   2        1.08        1.01      2.96 o 
 -16   1   2       19.45       33.77      4.41 o 
 -15   1   2       22.51       22.19      3.75 o 
 -14   1   2       32.19       30.89      4.37 o 
 -13   1   2        0.00       -0.24      1.81 o 
 -12   1   2      501.50      523.88     22.73 o 
 -11   1   2       74.55       94.15      4.22 o 
 -10   1   2       17.28       24.97      1.87 o 
  -9   1   2        8.22       12.25      1.40 o 
  -8   1   2     1423.25     1537.71     21.19 o 
  -7   1   2     2894.37     3059.97     39.67 o 
  -6   1   2     1033.16      912.09     12.96 o 
  -5   1   2       55.36       70.39      2.49 o 
  -4   1   2     1780.76     1704.19     22.27 o 
  -3   1   2        1.05        1.05      0.67 o 
  -2   1   2     1436.75     1523.55     19.37 o 
  -1   1   2     3323.93     3178.43     39.63 o 
   0   1   2     2848.86     2293.45     26.44 o 
   1   1   2    24885.75    21077.72    674.33 o 
   2   1   2      448.66      548.19      7.10 o 
   3   1   2        0.70        0.17      0.72 o 
   4   1   2      224.91      249.93      4.05 o 
   5   1   2       50.44       41.91      1.77 o 
   6   1   2      343.81      294.37      5.49 o 
   7   1   2      173.46      220.14      4.21 o 
   8   1   2       58.69       95.95      3.07 o 
   9   1   2      295.78      325.42      6.52 o 
  10   1   2       64.46       49.06      2.29 o 
  11   1   2       22.73       34.36      2.13 o 
  12   1   2      195.72      175.79      5.13 o 
  13   1   2       86.57       97.89      4.87 o 
  14   1   2       21.92       22.73      2.93 o 
  15   1   2        5.69        4.88      2.52 o 
  16   1   2        3.79        5.46      2.63 o 
  17   1   2        0.02        2.39      2.63 o 
 -17   2   2        0.22       -0.07      2.74 o 
 -16   2   2       57.70       50.44      7.25 o 
 -15   2   2       24.54       17.91      5.02 o 
 -14   2   2      122.73      136.16      6.68 o 
 -13   2   2        4.69        5.45      2.74 o 
 -12   2   2       16.93       22.49      2.71 o 
 -11   2   2      454.45      392.92      9.12 o 
 -10   2   2       56.61       58.60      3.31 o 
  -9   2   2     1011.27     1041.74     15.45 o 
  -8   2   2     2558.93     2541.24     38.30 o 
  -7   2   2     1276.85     1288.29     18.00 o 
  -6   2   2      582.68      667.77     10.05 o 
  -5   2   2      100.01       67.55      2.04 o 
  -4   2   2      453.60      557.20      8.22 o 
  -3   2   2      613.97      503.37      8.18 o 
  -2   2   2      198.52      117.75      2.78 o 
  -1   2   2     1560.31     1219.17     14.47 o 
   0   2   2      398.03      554.09      7.06 o 
   1   2   2     3401.13     3085.79     38.79 o 
   2   2   2     3688.34     3429.60     43.43 o 
   3   2   2      941.68      821.27     10.44 o 
   4   2   2      157.65      157.36      3.00 o 
   5   2   2      132.86      163.36      3.61 o 
   6   2   2      221.66      304.72      5.10 o 
   7   2   2       30.15       18.04      1.48 o 
   8   2   2      282.66      349.82      6.04 o 
   9   2   2      126.08      102.92      3.80 o 
  10   2   2       97.94       93.06      3.41 o 
  11   2   2        2.54        1.81      1.21 o 
  12   2   2        6.67        5.34      1.70 o 
  13   2   2       21.02       14.46      2.88 o 
  14   2   2       57.12       61.12      5.41 o 
  15   2   2        9.18       10.50      3.21 o 
  16   2   2        1.99        6.25      2.68 o 
  17   2   2        0.33        1.32      3.21 o 
 -17   3   2        4.93        5.46      4.17 o 
 -16   3   2       13.50       12.39      3.57 o 
 -15   3   2        0.52        0.61      2.62 o 
 -14   3   2        1.65        2.64      2.50 o 
 -13   3   2       15.95       10.82      2.97 o 
 -12   3   2      549.71      587.95     23.05 o 
 -11   3   2      326.42      326.90      6.99 o 
 -10   3   2      354.92      415.40      7.92 o 
  -9   3   2       27.29       18.73      2.08 o 
  -8   3   2       13.31        9.70      1.37 o 
  -7   3   2       10.01        5.91      0.94 o 
  -6   3   2      558.23      531.60      7.44 o 
  -5   3   2       11.18       14.51      0.89 o 
  -4   3   2      378.44      424.64      5.92 o 
  -3   3   2      740.10      693.29     11.06 o 
  -2   3   2      638.74      696.50      9.87 o 
  -1   3   2       45.31       27.75      2.33 o 
   0   3   2      591.98      496.84      6.62 o 
   1   3   2     5476.56     5349.02     66.68 o 
   2   3   2     1818.44     1780.30     23.17 o 
   3   3   2      587.89      738.00     10.56 o 
   4   3   2       62.94      102.69      3.10 o 
   5   3   2      220.74      151.88      5.14 o 
   6   3   2       51.23      101.50      2.88 o 
   7   3   2      300.10      243.34      5.14 o 
   8   3   2        9.60        3.05      0.95 o 
   9   3   2       20.24        9.50      1.62 o 
  10   3   2       14.76        7.91      1.38 o 
  11   3   2        5.69        9.04      1.74 o 
  12   3   2        2.00       -0.15      1.45 o 
  13   3   2       91.90       86.42      5.37 o 
  14   3   2        8.85        5.48      2.42 o 
  15   3   2        0.07        3.22      2.71 o 
  16   3   2        0.06       -1.97      2.56 o 
 -16   4   2       23.08       32.08      4.56 o 
 -15   4   2       63.90       68.71      5.67 o 
 -14   4   2       12.68       17.51      3.52 o 
 -13   4   2       21.15       25.12      3.64 o 
 -12   4   2       76.87       80.88      5.22 o 
 -11   4   2       70.23       59.10      3.60 o 
 -10   4   2       62.38       56.40      5.49 o 
  -9   4   2        5.07       11.08      1.92 o 
  -8   4   2       10.20        9.79      1.45 o 
  -7   4   2      491.65      565.26      8.15 o 
  -6   4   2      964.77      931.94     12.17 o 
  -5   4   2      550.41      631.05      9.68 o 
  -4   4   2        1.75        1.74      0.68 o 
  -3   4   2       71.49       77.94      2.30 o 
  -2   4   2      150.17      109.16      2.70 o 
  -1   4   2      137.53      115.20      2.35 o 
   0   4   2      242.44      228.39      3.97 o 
   1   4   2      123.96      179.08      3.51 o 
   2   4   2      676.98      477.38     11.01 o 
   3   4   2     2116.17     1884.19     22.73 o 
   4   4   2      128.62       77.60      2.36 o 
   5   4   2      579.33      650.16     18.17 o 
   6   4   2      171.01      215.70      4.73 o 
   7   4   2       12.24       10.26      1.34 o 
   8   4   2       10.05       19.54      1.62 o 
   9   4   2       89.73      108.84      3.29 o 
  10   4   2        4.70        3.52      1.35 o 
  11   4   2       19.21       27.60      2.83 o 
  12   4   2       63.17       58.88      3.45 o 
  13   4   2       65.86       78.90      4.40 o 
  14   4   2        1.78       -0.16      2.37 o 
  15   4   2        5.44       11.31      3.28 o 
  16   4   2        0.33        0.70      3.37 o 
 -16   5   2        0.04        3.01      3.17 o 
 -15   5   2       18.43       11.70      3.47 o 
 -14   5   2       61.70       61.84      5.38 o 
 -13   5   2        2.60        6.14      2.75 o 
 -12   5   2        6.64        8.93      3.85 o 
 -11   5   2        0.19        0.87      1.71 o 
 -10   5   2       25.27       24.37      2.64 o 
  -9   5   2        4.15        4.30      2.80 o 
  -8   5   2      246.29      268.41      6.93 o 
  -7   5   2       27.15       32.09      1.93 o 
  -6   5   2      242.16      250.62      5.22 o 
  -5   5   2      302.43      397.25      7.02 o 
  -4   5   2        3.67       10.83      1.41 o 
  -3   5   2       20.44       20.34      1.56 o 
  -2   5   2     1023.80     1051.52     14.69 o 
  -1   5   2      356.91      498.60      8.80 o 
   0   5   2      180.01      103.24      2.64 o 
   1   5   2       98.70      147.03      3.06 o 
   2   5   2      443.65      578.35      8.18 o 
   3   5   2       81.91      107.35      2.99 o 
   4   5   2      845.15      807.00     11.01 o 
   5   5   2       22.74       11.93      1.26 o 
   6   5   2       23.67       31.36      2.06 o 
   7   5   2       40.36       38.99      2.04 o 
   8   5   2       97.00      120.44      3.68 o 
   9   5   2       76.52       71.93      3.05 o 
  10   5   2        0.80       -1.49      1.41 o 
  11   5   2      112.62      132.57      5.19 o 
  12   5   2        1.03       -0.54      1.76 o 
  13   5   2        4.53        3.04      2.25 o 
  14   5   2       20.49       33.02      4.01 o 
  15   5   2       19.13       28.64      5.47 o 
  16   5   2       97.50       80.06     11.25 o 
 -15   6   2       19.70       31.95      4.56 o 
 -14   6   2        9.28       15.45      3.66 o 
 -13   6   2        3.09        3.65      2.79 o 
 -12   6   2        0.19       -0.51      1.73 o 
 -11   6   2       24.36       14.77      3.14 o 
 -10   6   2       12.90       15.51      2.74 o 
  -9   6   2       40.25       36.35      3.03 o 
  -8   6   2       15.12       15.55      4.84 o 
  -7   6   2      160.29      180.05      4.60 o 
  -6   6   2        3.31        5.94      1.34 o 
  -5   6   2     1142.64     1075.83     15.88 o 
  -4   6   2        5.31       13.94      1.47 o 
  -3   6   2        5.76        2.67      1.04 o 
  -2   6   2      150.09      171.85      4.08 o 
  -1   6   2       23.07       23.29      1.90 o 
   0   6   2      636.63      713.32      9.88 o 
   1   6   2       81.68      110.69      2.77 o 
   2   6   2      249.36      283.57      5.01 o 
   3   6   2        7.36        3.75      1.02 o 
   4   6   2      527.78      511.02      9.80 o 
   5   6   2        0.13        0.40      0.97 o 
   6   6   2      213.68      230.35      5.29 o 
   7   6   2        0.25        0.63      1.11 o 
   8   6   2      143.95      171.10      7.83 o 
   9   6   2        5.47       10.09      2.29 o 
  10   6   2       11.65       16.18      2.86 o 
  11   6   2       11.68       12.27      4.20 o 
  12   6   2       47.12       50.11      4.46 o 
  13   6   2        9.27        6.26      3.19 o 
  14   6   2       42.13       52.53      4.95 o 
  15   6   2       29.47       27.47      5.60 o 
 -15   7   2        5.85        1.39      3.30 o 
 -14   7   2        2.73        6.48      3.28 o 
 -13   7   2        3.32        6.92      3.03 o 
 -12   7   2        5.63        3.28      2.13 o 
 -11   7   2      128.69      134.24      5.70 o 
 -10   7   2        7.61       14.31      2.56 o 
  -9   7   2      575.96      575.82     12.32 o 
  -8   7   2       79.40       72.95      3.99 o 
  -7   7   2        0.00       -0.45      1.53 o 
  -6   7   2       75.40       82.71      5.20 o 
  -5   7   2       74.64       67.70      3.27 o 
  -4   7   2        2.08        0.71      1.19 o 
  -3   7   2      664.56      764.84     13.74 o 
  -2   7   2        5.83       10.46      1.47 o 
  -1   7   2       25.91       21.44      2.62 o 
   0   7   2       33.09       28.13      1.64 o 
   1   7   2       16.07       16.50      1.96 o 
   2   7   2       30.56       51.59      2.40 o 
   3   7   2       97.14       90.64      2.87 o 
   4   7   2       18.82       10.44      1.54 o 
   5   7   2      224.51      252.61      5.56 o 
   6   7   2       59.70       72.11      3.60 o 
   7   7   2        0.10        0.43      1.30 o 
   8   7   2        7.66        3.78      2.03 o 
   9   7   2       62.58       70.82      3.86 o 
  10   7   2      225.85      235.05     13.52 o 
  11   7   2      169.23      169.57      7.41 o 
  12   7   2        1.58        3.74      2.57 o 
  13   7   2       20.03       17.64      3.57 o 
  14   7   2        4.74        4.73      3.02 o 
 -14   8   2        0.10        1.35      3.17 o 
 -13   8   2        2.24        6.10      3.23 o 
 -12   8   2        0.02        2.82      2.24 o 
 -11   8   2        9.59        8.55      2.46 o 
 -10   8   2       16.70       15.47      2.87 o 
  -9   8   2        9.33        7.87      2.57 o 
  -8   8   2        0.72        1.18      1.77 o 
  -7   8   2        5.19        5.93      2.72 o 
  -6   8   2       17.67       24.34      3.15 o 
  -5   8   2       69.63       69.19      3.58 o 
  -4   8   2      119.61      105.59      4.25 o 
  -3   8   2        2.64       -0.06      1.26 o 
  -2   8   2      459.94      480.85      9.90 o 
  -1   8   2        0.70        0.95      1.57 o 
   0   8   2       25.41       33.96      2.65 o 
   1   8   2       24.68       19.06      1.64 o 
   2   8   2       58.95       78.21      3.63 o 
   3   8   2      400.35      405.61      7.84 o 
   4   8   2       82.78       77.24      5.37 o 
   5   8   2      369.85      322.06      9.60 o 
   6   8   2      365.96      449.14     10.04 o 
   7   8   2       20.07       27.06      4.21 o 
   8   8   2        5.68        2.64      1.92 o 
   9   8   2       16.67       20.45      3.47 o 
  10   8   2       10.03       20.46      4.26 o 
  11   8   2        0.21        2.61      2.48 o 
  12   8   2        3.12       -1.00      2.40 o 
  13   8   2        2.30        1.87      2.68 o 
 -13   9   2       14.44       12.05      5.20 o 
 -12   9   2       65.48       65.43      5.66 o 
 -11   9   2        5.07        5.03      2.72 o 
 -10   9   2        0.34        2.33      2.29 o 
  -9   9   2       10.99       10.84      3.29 o 
  -8   9   2       65.71       73.35      4.36 o 
  -7   9   2       10.34       14.34      2.57 o 
  -6   9   2      128.39      111.06      4.84 o 
  -5   9   2       81.73       71.15      6.18 o 
  -4   9   2        0.47       -0.34      1.38 o 
  -3   9   2       31.98       36.49      3.18 o 
  -2   9   2       20.18       16.71      2.26 o 
  -1   9   2       56.81       54.77      2.90 o 
   0   9   2      278.25      285.03      7.31 o 
   1   9   2      130.45      125.57      4.72 o 
   2   9   2        0.65        1.35      2.02 o 
   3   9   2        7.38        7.17      2.04 o 
   4   9   2       59.48       67.37      6.40 o 
   5   9   2       68.72       94.43      9.12 o 
   6   9   2      297.69      317.65      9.84 o 
   7   9   2      244.70      254.32      7.42 o 
   8   9   2       66.25       68.14      5.77 o 
   9   9   2        3.41        9.11      4.09 o 
  10   9   2        4.32        3.83      8.79 o 
  11   9   2        0.26        2.04      2.60 o 
  12   9   2        0.66        2.34      2.94 o 
 -11  10   2        0.01        0.34      3.66 o 
 -10  10   2       15.18       20.37      3.75 o 
  -9  10   2        5.89        6.15      2.54 o 
  -8  10   2        0.24        1.53      2.18 o 
  -7  10   2        1.25        1.16      1.98 o 
  -6  10   2        3.53        2.55      1.88 o 
  -5  10   2       22.36       17.30      2.24 o 
  -4  10   2       39.67       39.68      3.23 o 
  -3  10   2       19.02       23.29      3.31 o 
  -2  10   2       15.85       15.76      2.41 o 
  -1  10   2        7.09        9.51      2.56 o 
   0  10   2      156.69      143.92      6.28 o 
   1  10   2      175.02      165.31      6.87 o 
   2  10   2      221.37      196.80      7.65 o 
   3  10   2      342.20      410.79     11.60 o 
   4  10   2        0.04       -1.36      2.16 o 
   5  10   2       74.07       78.91      5.73 o 
   6  10   2        2.60        5.07      2.48 o 
   7  10   2        0.82        1.01      1.88 o 
   8  10   2       37.76       49.23      5.59 o 
   9  10   2       61.64       67.79      6.69 o 
  10  10   2        1.31        3.96      3.58 o 
  11  10   2       23.95       21.09      4.10 o 
 -10  11   2        4.91       -2.35      3.19 o 
  -9  11   2        1.58        1.94      3.39 o 
  -8  11   2       12.92       19.11      4.55 o 
  -7  11   2        1.68        2.08      3.23 o 
  -6  11   2        5.44        6.00      3.39 o 
  -5  11   2        1.04       -0.13      2.53 o 
  -4  11   2        0.02        0.88      1.97 o 
  -3  11   2      110.21      121.90      6.32 o 
  -2  11   2      216.60      201.78      7.89 o 
  -1  11   2       74.99       77.23      6.91 o 
   0  11   2        5.06        3.33      3.40 o 
   1  11   2       61.70       70.47      5.67 o 
   2  11   2       17.75       21.14      3.42 o 
   3  11   2       14.36       15.06      3.07 o 
   4  11   2      125.20      132.92      6.75 o 
   5  11   2        0.01       -0.98      2.31 o 
   6  11   2        0.36        6.64      3.38 o 
   7  11   2        1.34        1.43      3.28 o 
   8  11   2        2.75        0.26      3.40 o 
   9  11   2        0.16       11.21      4.02 o 
  -7  12   2       25.12       21.30      7.09 o 
  -6  12   2       13.26       10.85      5.79 o 
  -5  12   2        0.01       -0.65      4.30 o 
  -4  12   2       14.74       17.20      4.08 o 
  -3  12   2        0.30        1.30      2.90 o 
  -2  12   2        0.32        1.09      3.15 o 
  -1  12   2        0.71        0.10      2.43 o 
   0  12   2        9.49       10.92      3.01 o 
   1  12   2        0.15       -2.77      2.11 o 
   2  12   2       10.44       12.40      3.24 o 
   3  12   2       27.51       31.32      4.22 o 
   4  12   2       20.83       26.90      4.06 o 
   5  12   2        7.62       10.90      4.09 o 
   6  12   2       44.93       59.10      5.19 o 
   7  12   2        3.44        0.91      3.52 o 
  -4  13   2        0.02        3.15      4.99 o 
  -3  13   2        1.12       -0.43      3.21 o 
  -2  13   2        1.06       -1.70      3.22 o 
  -1  13   2        0.67        6.71      3.60 o 
   0  13   2       15.12       22.17      4.86 o 
   1  13   2        4.14       16.24     10.03 o 
   2  13   2       15.25       20.60      4.68 o 
   3  13   2       26.47       25.15      4.20 o 
 -17   1   3        0.40       -1.98      2.97 o 
 -16   1   3        5.45        7.43      3.08 o 
 -15   1   3       26.44       24.02      5.27 o 
 -14   1   3       17.79       12.42      3.05 o 
 -13   1   3       11.41       13.93      2.51 o 
 -12   1   3       37.07       47.63      3.41 o 
 -11   1   3      483.10      494.51     10.62 o 
 -10   1   3       98.97      120.76      4.43 o 
  -9   1   3      153.74       91.02      2.99 o 
  -8   1   3     1273.22     1173.41     16.73 o 
  -7   1   3     2111.66     2355.13     31.11 o 
  -6   1   3     2040.68     1731.99     23.18 o 
  -5   1   3     1117.74      875.51     12.38 o 
  -4   1   3      208.86      366.40      5.14 o 
  -2   1   3     1837.05     1212.73     14.52 o 
  -1   1   3        8.65       15.97      0.85 o 
   0   1   3     1210.51      903.93     11.11 o 
   1   1   3      580.58      447.97      6.10 o 
   2   1   3        2.00        1.08      0.55 o 
   3   1   3      226.68      273.97      4.35 o 
   4   1   3        6.08        5.41      0.80 o 
   5   1   3        1.25        0.62      0.67 o 
   6   1   3       75.63       69.46      3.41 o 
   7   1   3       79.84      107.45      3.08 o 
   8   1   3        0.47       -0.18      0.83 o 
   9   1   3      121.17       95.55      3.42 o 
  10   1   3       73.24       79.16      2.94 o 
  11   1   3       88.48       88.28      3.61 o 
  12   1   3      246.62      223.27      6.11 o 
  13   1   3       21.46       25.58      2.58 o 
  14   1   3        5.74        9.45      2.54 o 
  15   1   3        7.22        5.93      4.44 o 
  16   1   3       15.11       16.39      3.26 o 
 -17   2   3        6.17        3.69      5.14 o 
 -16   2   3        3.41        3.69      2.87 o 
 -15   2   3       26.76       26.90      6.21 o 
 -14   2   3        4.03        7.50      2.73 o 
 -13   2   3       71.94       73.13      5.16 o 
 -12   2   3      155.48      135.84      9.98 o 
 -11   2   3     1414.61     1432.88     24.08 o 
 -10   2   3      169.80      128.95      4.58 o 
  -9   2   3       82.16       63.12      2.64 o 
  -8   2   3      109.72      136.79      3.64 o 
  -7   2   3      562.20      642.99     10.02 o 
  -6   2   3      293.90      276.70      5.14 o 
  -5   2   3      206.21      167.84      3.51 o 
  -4   2   3        3.38        3.80      0.57 o 
  -3   2   3       36.46       75.06      2.10 o 
  -2   2   3      778.96      824.47     10.30 o 
  -1   2   3       29.68       30.02      1.11 o 
   0   2   3     1599.59     1612.76     19.19 o 
   1   2   3      454.94      434.57      6.74 o 
   2   2   3      403.43      434.78      6.09 o 
   3   2   3     1316.72     1536.50     18.66 o 
   4   2   3      435.14      386.07      5.86 o 
   5   2   3        0.41        6.58      0.93 o 
   6   2   3        2.02        0.83      0.77 o 
   7   2   3     1085.87     1212.99     20.86 o 
   8   2   3      977.50      952.33     14.61 o 
   9   2   3        8.04        6.56      1.32 o 
  10   2   3      207.14      203.05      4.82 o 
  11   2   3       24.92       35.15      2.26 o 
  12   2   3        6.74        2.25      1.53 o 
  13   2   3       25.26       16.35      2.44 o 
  14   2   3        0.10       -1.95      1.94 o 
  15   2   3       28.63       22.22      3.23 o 
  16   2   3        9.48       13.81      3.10 o 
 -17   3   3        0.08        0.69      3.04 o 
 -16   3   3       89.76       75.40      6.00 o 
 -15   3   3      263.15      239.21      9.53 o 
 -14   3   3        8.70       15.47      3.31 o 
 -13   3   3      182.79      156.80      7.14 o 
 -12   3   3       30.28       42.39      5.15 o 
 -11   3   3       60.35       97.07      5.36 o 
 -10   3   3      112.70      144.70      4.87 o 
  -9   3   3        0.06        1.98      1.23 o 
  -8   3   3       22.72       35.99      2.03 o 
  -7   3   3      151.55      234.51      4.87 o 
  -6   3   3      187.43      287.47      4.58 o 
  -5   3   3      395.07      345.58      5.18 o 
  -4   3   3       54.89       87.48      3.88 o 
  -3   3   3       10.32        6.64      0.64 o 
  -2   3   3       46.66       40.07      2.36 o 
  -1   3   3       15.99       34.82      1.23 o 
   0   3   3     1426.87     1324.83     16.11 o 
   1   3   3       33.99       52.48      1.88 o 
   2   3   3      436.29      358.11      5.31 o 
   3   3   3      438.41      531.67      7.47 o 
   4   3   3       42.49       34.32      1.51 o 
   5   3   3      356.16      427.95      6.62 o 
   6   3   3       14.15        9.04      1.15 o 
   7   3   3      328.77      350.27      6.74 o 
   8   3   3      371.51      398.75      7.62 o 
   9   3   3      314.38      333.99      6.25 o 
  10   3   3       30.86       32.73      2.60 o 
  11   3   3       57.58       51.82      2.92 o 
  12   3   3       36.97       49.89      3.69 o 
  13   3   3       24.29       27.41      3.61 o 
  14   3   3        2.74        5.16      2.40 o 
  15   3   3        1.39        3.63      2.51 o 
  16   3   3        0.79       -0.91      3.78 o 
 -16   4   3       31.74       32.55      5.69 o 
 -15   4   3        6.38        2.93      2.74 o 
 -14   4   3       54.40       68.47      5.32 o 
 -13   4   3       26.42       16.30      3.35 o 
 -12   4   3       50.57       48.70      4.43 o 
 -11   4   3       15.85       14.55      3.10 o 
 -10   4   3      206.88      225.04      6.44 o 
  -9   4   3       40.97       36.54      2.74 o 
  -8   4   3       82.72       86.50      3.71 o 
  -7   4   3      125.78      129.04      3.41 o 
  -6   4   3      358.59      407.93      6.98 o 
  -5   4   3       51.28       40.98      2.70 o 
  -4   4   3      275.27      293.43      6.26 o 
  -3   4   3      136.38      145.74      6.00 o 
  -2   4   3       60.03       60.96      1.67 o 
  -1   4   3       11.37        7.03      0.79 o 
   0   4   3      349.78      394.27      5.77 o 
   1   4   3       74.15       66.88      1.78 o 
   2   4   3       33.49       40.44      1.53 o 
   3   4   3     2730.81     2811.71     36.33 o 
   4   4   3      119.70      177.55      3.89 o 
   5   4   3     1129.92     1148.70     16.38 o 
   6   4   3       16.54       17.15      1.60 o 
   7   4   3       31.85       29.04      1.93 o 
   8   4   3       19.81       13.83      1.64 o 
   9   4   3      241.97      271.60      6.06 o 
  10   4   3      154.53      151.56      4.52 o 
  11   4   3        6.31        4.50      1.68 o 
  12   4   3      175.16      173.28      7.32 o 
  13   4   3       34.02       33.13      4.31 o 
  14   4   3        2.87        6.22      2.62 o 
  15   4   3        0.04       -2.07      3.04 o 
  16   4   3        0.09        2.61      3.94 o 
 -16   5   3        6.02        1.85      3.01 o 
 -15   5   3        0.04       -1.80      2.60 o 
 -14   5   3        0.39       -1.15      2.40 o 
 -13   5   3        0.04        1.25      2.56 o 
 -12   5   3       41.29       43.00      4.31 o 
 -11   5   3        0.34        0.29      2.34 o 
 -10   5   3       18.61       22.16      2.60 o 
  -9   5   3        2.56        2.27      1.61 o 
  -8   5   3      189.81      162.17      5.91 o 
  -7   5   3      134.25      114.49      4.19 o 
  -6   5   3       94.39      134.77      3.61 o 
  -5   5   3      358.33      368.68      9.66 o 
  -4   5   3      267.84      318.85      6.00 o 
  -3   5   3      168.99      213.33      4.51 o 
  -2   5   3      690.52      739.11     10.88 o 
  -1   5   3        1.02        1.71      0.71 o 
   0   5   3      153.38      201.72      5.54 o 
   1   5   3      557.46      589.69      8.32 o 
   2   5   3      465.98      484.81      7.84 o 
   3   5   3      671.62      723.06     12.51 o 
   4   5   3      115.12      111.32      2.88 o 
   5   5   3      418.40      390.45      7.75 o 
   6   5   3      113.33      122.22      3.28 o 
   7   5   3      148.87      152.67      4.18 o 
   8   5   3        0.78        0.62      1.07 o 
   9   5   3        0.13        1.18      1.42 o 
  10   5   3        1.06        0.73      1.49 o 
  11   5   3       14.89        8.84      2.18 o 
  12   5   3        9.05       10.25      2.73 o 
  13   5   3        0.47        3.19      2.45 o 
  14   5   3       33.18       30.73      5.61 o 
  15   5   3       52.75       47.76      6.51 o 
 -15   6   3        1.22       -4.08      2.74 o 
 -14   6   3        0.05       -0.79      3.81 o 
 -13   6   3        0.64       -1.46      2.47 o 
 -12   6   3        1.94       -0.30      3.48 o 
 -11   6   3       11.89       10.25      2.38 o 
 -10   6   3        6.13       10.45      2.27 o 
  -9   6   3       82.46      101.43      4.55 o 
  -8   6   3       21.84       31.39      2.81 o 
  -7   6   3       38.27       42.53      3.08 o 
  -6   6   3       23.07       12.98      1.69 o 
  -5   6   3      275.68      343.25      6.68 o 
  -4   6   3        0.25        4.98      1.77 o 
  -3   6   3      431.35      420.47      7.53 o 
  -2   6   3      202.18      246.02      5.43 o 
  -1   6   3        3.16        2.60      0.86 o 
   0   6   3      192.12      218.47      4.17 o 
   1   6   3        1.75        0.52      0.84 o 
   2   6   3       99.76      123.11      3.13 o 
   3   6   3      136.06      129.53      3.23 o 
   4   6   3      757.06      719.87     10.39 o 
   5   6   3       10.36       15.19      1.76 o 
   6   6   3       95.05      105.15      3.68 o 
   7   6   3      133.56      147.62      5.01 o 
   8   6   3       47.18       56.64      3.47 o 
   9   6   3        0.09       -1.20      1.51 o 
  10   6   3       25.13       27.09      2.77 o 
  11   6   3      176.91      186.61      7.66 o 
  12   6   3       64.13       60.88      5.88 o 
  13   6   3        0.38       -1.33      2.56 o 
  14   6   3       23.95       25.45      4.54 o 
  15   6   3       11.63       11.19      7.72 o 
 -14   7   3        4.96        3.85      3.40 o 
 -13   7   3        0.33        2.79      2.84 o 
 -12   7   3        1.64       -0.15      2.44 o 
 -11   7   3       32.61       35.98      3.47 o 
 -10   7   3        0.56       -1.83      1.77 o 
  -9   7   3       21.42       13.15      3.64 o 
  -8   7   3       67.58       63.74      5.00 o 
  -7   7   3       44.15       53.88      4.12 o 
  -6   7   3       59.32       52.99      4.08 o 
  -5   7   3        4.40        3.25      1.36 o 
  -4   7   3       44.86       60.25      2.81 o 
  -3   7   3      184.69      180.91      6.09 o 
  -2   7   3       21.10       26.81      1.98 o 
  -1   7   3      273.73      270.25      5.70 o 
   0   7   3      298.15      324.72      6.23 o 
   1   7   3        3.97        6.42      1.38 o 
   2   7   3      292.95      269.15      7.82 o 
   3   7   3       74.59       88.28      3.25 o 
   4   7   3      260.40      244.10      5.67 o 
   5   7   3       10.27        5.72      1.58 o 
   6   7   3       27.71       34.45      2.47 o 
   7   7   3        0.03        2.05      1.82 o 
   8   7   3      118.64      126.58      7.61 o 
   9   7   3        0.06       -0.36      3.03 o 
  10   7   3       74.82       78.53      9.78 o 
  11   7   3       56.73       68.00      5.12 o 
  12   7   3        5.63        8.20      3.87 o 
  13   7   3       14.28       18.79      3.65 o 
  14   7   3        0.25        2.64      2.92 o 
 -14   8   3       15.13       24.15      4.39 o 
 -13   8   3       70.86       75.41      5.96 o 
 -12   8   3       49.54       54.93      4.39 o 
 -11   8   3        1.90        1.60      2.07 o 
 -10   8   3       10.01        8.07      2.53 o 
  -9   8   3       27.53       20.22      2.91 o 
  -8   8   3        0.21        0.36      1.78 o 
  -7   8   3       21.88       29.17      2.90 o 
  -6   8   3        0.13        1.35      1.76 o 
  -5   8   3        5.27        1.80      1.43 o 
  -4   8   3       10.68       11.27      2.19 o 
  -3   8   3        0.22        0.35      1.31 o 
  -2   8   3      307.76      273.74      6.15 o 
  -1   8   3       41.46       41.90      2.85 o 
   0   8   3        5.93       -0.52      1.83 o 
   1   8   3       65.98       59.12      3.32 o 
   2   8   3      186.12      205.75      5.21 o 
   3   8   3      383.68      369.93      9.01 o 
   4   8   3       39.31       42.06      2.69 o 
   5   8   3      233.17      262.18      7.21 o 
   6   8   3      432.75      443.71     10.10 o 
   7   8   3      285.70      317.90     15.16 o 
   8   8   3        0.44       -2.41      1.61 o 
   9   8   3        5.82        3.04      2.05 o 
  10   8   3        0.82       -0.76      2.33 o 
  11   8   3        9.46       10.39      3.17 o 
  12   8   3        2.52        1.83      2.78 o 
  13   8   3        1.19        5.36      3.07 o 
 -12   9   3        6.67        8.11      2.90 o 
 -11   9   3        0.03        1.75      2.39 o 
 -10   9   3       55.45       57.31      5.26 o 
  -9   9   3       17.72       12.89      2.77 o 
  -8   9   3        1.27       -0.05      1.99 o 
  -7   9   3        0.47        1.09      1.66 o 
  -6   9   3        4.16        4.45      1.99 o 
  -5   9   3        1.20        2.82      1.73 o 
  -4   9   3        7.94        3.71      1.66 o 
  -3   9   3       27.28       26.87      2.74 o 
  -2   9   3       80.81       60.16      3.56 o 
  -1   9   3        1.14        2.24      1.69 o 
   0   9   3       10.28       17.69      2.69 o 
   1   9   3      309.15      298.72      7.78 o 
   2   9   3      821.21      938.60     20.06 o 
   3   9   3      286.40      264.66     17.94 o 
   4   9   3       17.64       17.08      3.10 o 
   5   9   3      539.35      583.16     15.37 o 
   6   9   3       23.15       33.37      3.24 o 
   7   9   3      115.74      100.10      4.87 o 
   8   9   3        4.07        9.56      2.46 o 
   9   9   3       57.90       59.70      5.08 o 
  10   9   3       65.98       54.09      7.03 o 
  11   9   3       15.27       22.74      4.01 o 
  12   9   3        1.76        4.33      3.09 o 
 -11  10   3        1.94       -0.08      2.54 o 
 -10  10   3       13.98       19.14      3.76 o 
  -9  10   3        3.61        7.57      3.03 o 
  -8  10   3        3.35        2.92      2.71 o 
  -7  10   3        1.00        1.03      2.45 o 
  -6  10   3       15.58       16.85      3.42 o 
  -5  10   3        7.01        4.61      4.18 o 
  -4  10   3        4.04        4.04      2.49 o 
  -3  10   3       11.93       18.41      2.66 o 
  -2  10   3      131.22      109.45      6.74 o 
  -1  10   3       52.93       67.94      3.93 o 
   0  10   3        4.13        4.28      2.42 o 
   1  10   3       75.18       57.73      4.52 o 
   2  10   3       16.07       25.83      3.55 o 
   3  10   3        0.14       -1.03      2.91 o 
   4  10   3       78.70      103.27      6.92 o 
   5  10   3       33.08       31.28      8.13 o 
   6  10   3        9.12       15.30      3.00 o 
   7  10   3       30.99       28.01      3.25 o 
   8  10   3        0.24        1.45      2.24 o 
   9  10   3       10.30       13.29      3.95 o 
  10  10   3        1.14       -0.12      3.16 o 
  -9  11   3        0.05        4.24      3.59 o 
  -8  11   3        1.78        5.28      2.95 o 
  -7  11   3        0.35        1.61      2.66 o 
  -6  11   3        7.87        6.32      2.78 o 
  -5  11   3        0.13        4.15      2.62 o 
  -4  11   3       45.98       40.74      3.66 o 
  -3  11   3       92.23       92.99      8.46 o 
  -2  11   3       77.00       69.43      5.85 o 
  -1  11   3      114.55      134.19      6.65 o 
   0  11   3        0.26       -2.06      2.19 o 
   1  11   3       32.74       30.28      4.67 o 
   2  11   3       48.72       53.13      8.63 o 
   3  11   3        6.47       13.68      3.84 o 
   4  11   3       52.55       54.84      4.88 o 
   5  11   3        4.89        5.02      2.73 o 
   6  11   3        2.07       -0.26      2.45 o 
   7  11   3        6.00        8.94      3.14 o 
   8  11   3        3.54        0.89      3.54 o 
   9  11   3       15.50       17.91      5.01 o 
  -7  12   3       23.59       29.29      9.28 o 
  -6  12   3       48.65       57.41      6.41 o 
  -5  12   3       23.36       13.13      4.45 o 
  -4  12   3        9.69       11.40      5.62 o 
  -3  12   3       34.46       38.82      4.38 o 
  -2  12   3        4.34        4.75      2.79 o 
  -1  12   3        1.93        0.36      2.36 o 
   0  12   3       11.79        5.53      5.97 o 
   1  12   3       20.30       19.87      3.69 o 
   2  12   3        9.34        4.41      2.87 o 
   3  12   3        6.49       13.08      8.82 o 
   4  12   3        1.13        2.83      2.72 o 
   5  12   3        0.28        5.40      2.89 o 
   6  12   3        8.07        8.70      4.32 o 
  -3  13   3        7.04        5.97      5.50 o 
  -2  13   3        0.03       -0.55      3.29 o 
  -1  13   3        0.01       -0.41      2.74 o 
   0  13   3        0.14        3.47      2.95 o 
   1  13   3        5.65        7.30      3.13 o 
   2  13   3        1.10        3.22      4.92 o 
 -17   0   4        0.13       -5.03      4.74 o 
 -16   0   4        1.54       -5.80      3.87 o 
 -15   0   4       16.57       22.53      4.47 o 
 -14   0   4      177.79      158.24     10.74 o 
 -13   0   4       70.66       57.52      5.46 o 
 -12   0   4      585.89      522.24     16.10 o 
 -11   0   4       83.49       84.98      5.70 o 
 -10   0   4       24.48       20.15      3.33 o 
  -9   0   4        0.06        0.70      2.00 o 
  -8   0   4       17.78       16.68      2.70 o 
  -7   0   4      547.09      477.84      9.60 o 
  -6   0   4     1052.10     1448.43     24.99 o 
  -5   0   4      311.39      356.42      7.45 o 
  -4   0   4     1053.39     1022.88     18.02 o 
  -3   0   4        0.16        0.78      1.17 o 
  -2   0   4      259.08      271.67     10.18 o 
  -1   0   4     1412.37     1482.35     25.21 o 
   0   0   4       87.81      127.86      3.65 o 
   1   0   4     1172.36     1016.02     17.98 o 
   2   0   4     1259.44     1460.55     25.20 o 
   3   0   4     2689.34     2664.24     55.23 o 
   4   0   4      241.07      264.35      6.45 o 
   5   0   4      415.29      321.57      7.64 o 
   6   0   4       78.80       82.18      3.50 o 
   7   0   4      249.68      235.51      8.92 o 
   8   0   4       28.56       47.22      3.16 o 
   9   0   4       49.36       59.61      3.73 o 
  10   0   4       55.27       69.83      4.10 o 
  11   0   4       23.52       25.33      4.75 o 
  12   0   4       61.71       55.17      5.33 o 
  13   0   4      104.46       96.46      5.40 o 
  14   0   4       75.01       68.89      6.47 o 
  15   0   4       65.02       60.34      6.47 o 
  16   0   4      122.15      126.20      9.11 o 
 -17   1   4        0.75        0.94      3.09 o 
 -16   1   4        0.29        3.06      2.84 o 
 -15   1   4        9.38        6.41      2.91 o 
 -14   1   4       52.99       63.56      4.91 o 
 -13   1   4      258.62      307.85      8.38 o 
 -12   1   4       28.42       37.36      6.10 o 
 -11   1   4      187.81      207.71      8.27 o 
 -10   1   4       25.57       32.27      2.68 o 
  -9   1   4        6.12       12.28      1.91 o 
  -8   1   4       88.84       81.58      2.71 o 
  -7   1   4      474.76      465.30      7.75 o 
  -6   1   4      650.63      687.39     10.38 o 
  -5   1   4      994.65      984.34     12.41 o 
  -4   1   4     1526.78     1501.08     18.13 o 
  -3   1   4       95.76       85.83      2.68 o 
  -2   1   4       41.30       34.44      1.30 o 
  -1   1   4      987.15      864.90     10.95 o 
   0   1   4        6.75        2.17      0.70 o 
   1   1   4       80.05       78.95      2.31 o 
   2   1   4       94.18      107.25      2.42 o 
   3   1   4     2151.75     2178.52     26.02 o 
   4   1   4      120.97      169.46      3.41 o 
   5   1   4      179.89      153.35      3.36 o 
   6   1   4      132.14      112.67      3.18 o 
   7   1   4      117.15      156.47      3.68 o 
   8   1   4       13.40        8.61      1.38 o 
   9   1   4       34.09       59.74      2.61 o 
  10   1   4       97.02       85.87      3.21 o 
  11   1   4       36.63       43.27      2.89 o 
  12   1   4       26.11       26.80      2.22 o 
  13   1   4        0.11       -1.12      1.49 o 
  14   1   4       21.19       20.42      3.08 o 
  15   1   4        7.94       14.32      3.06 o 
  16   1   4        2.34        5.31      2.71 o 
 -17   2   4        0.33       -1.31      2.98 o 
 -16   2   4        0.72        1.53      2.73 o 
 -15   2   4       40.60       29.10      4.13 o 
 -14   2   4       29.28       30.64      4.02 o 
 -13   2   4       11.28       28.00      3.72 o 
 -12   2   4       73.72       64.45      4.71 o 
 -11   2   4     1283.33     1314.93     22.48 o 
 -10   2   4        9.56        1.56      1.62 o 
  -9   2   4        6.71        3.23      2.08 o 
  -8   2   4        3.07        5.23      1.20 o 
  -7   2   4       36.67       49.21      2.55 o 
  -6   2   4      399.20      457.88      7.58 o 
  -5   2   4       16.91       18.33      1.00 o 
  -4   2   4      496.29      511.22     12.20 o 
  -3   2   4        0.51       -0.49      0.54 o 
  -2   2   4        1.38        0.37      0.56 o 
  -1   2   4        0.19        0.36      0.62 o 
   0   2   4        2.97        8.84      0.77 o 
   1   2   4      727.49      771.72     10.05 o 
   2   2   4     1446.34     1481.75     18.13 o 
   3   2   4      261.64      252.73      4.32 o 
   4   2   4      439.47      539.73      7.83 o 
   5   2   4     1783.90     1827.86     26.17 o 
   6   2   4      233.15      250.80      4.78 o 
   7   2   4        0.21        1.38      1.04 o 
   8   2   4      238.80      245.35      5.06 o 
   9   2   4        0.56        1.77      1.14 o 
  10   2   4      108.65      119.54      4.17 o 
  11   2   4        0.91       -1.78      1.19 o 
  12   2   4        4.52        5.75      1.66 o 
  13   2   4       17.87       21.27      2.62 o 
  14   2   4        1.34        1.66      2.23 o 
  15   2   4        1.76        5.29      2.99 o 
  16   2   4        0.63        1.69      3.01 o 
 -16   3   4       31.37       34.97      4.76 o 
 -15   3   4      109.08      102.38      6.51 o 
 -14   3   4      142.27      137.00     11.94 o 
 -13   3   4       31.48       26.76      3.80 o 
 -12   3   4       55.74       59.00      4.58 o 
 -11   3   4       13.67       15.48      3.02 o 
 -10   3   4       39.64       33.62      3.60 o 
  -9   3   4       69.30       77.12      3.55 o 
  -8   3   4      131.97      151.23      4.09 o 
  -7   3   4      306.40      323.71      6.13 o 
  -6   3   4        1.40        0.68      0.62 o 
  -5   3   4      119.64      114.81      4.09 o 
  -4   3   4       17.26       14.82      0.99 o 
  -3   3   4       99.02      120.02      2.52 o 
  -2   3   4     1130.85     1196.42     14.85 o 
  -1   3   4        1.13        4.99      0.72 o 
   0   3   4     3376.89     3624.75     46.01 o 
   1   3   4     1495.52     1416.71     19.28 o 
   2   3   4     2380.56     2558.31     33.33 o 
   3   3   4      602.44      620.82      8.66 o 
   4   3   4      261.68      295.84      5.03 o 
   5   3   4      104.07      133.51      3.19 o 
   6   3   4      283.52      236.49      4.66 o 
   7   3   4        1.27       -0.52      0.94 o 
   8   3   4       36.75       31.60      1.98 o 
   9   3   4      221.15      235.72      6.55 o 
  10   3   4       76.21       82.18      3.64 o 
  11   3   4       11.34       13.45      1.86 o 
  12   3   4        9.92        8.29      1.93 o 
  13   3   4        6.23        4.26      2.19 o 
  14   3   4        0.13       -1.01      2.07 o 
  15   3   4        1.11        0.02      2.74 o 
  16   3   4        0.13        4.50      3.78 o 
 -16   4   4       26.30       23.25      4.28 o 
 -15   4   4        9.44       13.93      3.77 o 
 -14   4   4        0.11       -3.44      2.29 o 
 -13   4   4        1.08       -0.85      2.35 o 
 -12   4   4        6.84        1.98      2.38 o 
 -11   4   4      188.33      231.73      8.38 o 
 -10   4   4        4.17        4.46      1.90 o 
  -9   4   4      482.33      525.14     10.85 o 
  -8   4   4      497.05      511.95     10.43 o 
  -7   4   4       60.76       59.88      6.91 o 
  -6   4   4        0.76        1.54      0.87 o 
  -5   4   4       12.90       20.18      1.10 o 
  -4   4   4       10.82       16.82      1.01 o 
  -3   4   4       15.77       11.52      0.96 o 
  -2   4   4      205.18      184.98      3.45 o 
  -1   4   4      664.73      787.70     10.42 o 
   0   4   4      170.00      172.47      3.89 o 
   1   4   4      603.59      716.62     10.93 o 
   2   4   4     1341.26     1443.95     19.98 o 
   3   4   4      214.69      241.75      4.27 o 
   4   4   4      152.66      174.47      4.49 o 
   5   4   4       11.56        4.62      1.02 o 
   6   4   4      143.43      151.65      3.65 o 
   7   4   4      164.63      162.06      4.06 o 
   8   4   4        0.12        0.80      1.19 o 
   9   4   4      376.25      415.97      9.48 o 
  10   4   4        0.24       -1.36      1.31 o 
  11   4   4       15.88       22.48      2.82 o 
  12   4   4        1.55        0.88      1.95 o 
  13   4   4        1.61        0.88      2.06 o 
  14   4   4        0.80       -0.28      2.13 o 
  15   4   4        0.96       -0.35      3.28 o 
 -16   5   4        9.41        7.78      3.59 o 
 -15   5   4        6.70        1.91      3.05 o 
 -14   5   4        1.29       -1.15      3.62 o 
 -13   5   4        5.02        2.83      2.84 o 
 -12   5   4        0.17       -2.37      2.53 o 
 -11   5   4       28.28       21.73      5.88 o 
 -10   5   4       10.70       10.42      2.19 o 
  -9   5   4      249.36      272.42      7.32 o 
  -8   5   4        0.62        0.43      1.51 o 
  -7   5   4       31.43       30.27      2.53 o 
  -6   5   4       20.50       21.92      3.03 o 
  -5   5   4        0.00        0.06      0.94 o 
  -4   5   4       80.02       82.33      2.74 o 
  -3   5   4        8.32        3.15      1.00 o 
  -2   5   4       29.10       36.47      1.55 o 
  -1   5   4      250.13      325.27      5.28 o 
   0   5   4      104.09       89.33      2.87 o 
   1   5   4      278.27      333.06      6.28 o 
   2   5   4      349.64      303.16      5.99 o 
   3   5   4      409.96      316.81      6.32 o 
   4   5   4      141.90      105.39      3.41 o 
   5   5   4       18.04       26.35      2.03 o 
   6   5   4       86.95      105.21      4.00 o 
   7   5   4       21.76       35.69      2.76 o 
   8   5   4      152.94      186.46      5.78 o 
   9   5   4        5.94       13.99      2.21 o 
  10   5   4       33.14       38.45      4.92 o 
  11   5   4       52.41       39.22      3.99 o 
  12   5   4       22.92       21.02      3.48 o 
  13   5   4       72.60       91.87      5.94 o 
  14   5   4        6.03        5.17      2.88 o 
  15   5   4       17.92       11.08      4.68 o 
 -15   6   4        0.84        1.46      3.02 o 
 -14   6   4        8.52        5.47      3.09 o 
 -13   6   4        0.94       -0.96      2.57 o 
 -12   6   4        1.10        0.00      2.33 o 
 -11   6   4        9.37       15.12      3.15 o 
 -10   6   4        1.91        1.26      1.75 o 
  -9   6   4        2.97        2.77      2.64 o 
  -8   6   4        7.22        7.45      2.50 o 
  -7   6   4        5.70        6.04      2.53 o 
  -6   6   4      132.95      151.67      4.95 o 
  -5   6   4      172.96      161.11      4.24 o 
  -4   6   4      399.46      496.23      8.64 o 
  -3   6   4       34.57       22.73      3.38 o 
  -2   6   4        2.41        8.12      1.31 o 
  -1   6   4       18.73       35.50      1.68 o 
   0   6   4      346.04      362.97      5.97 o 
   1   6   4       18.69       15.19      1.58 o 
   2   6   4        2.68        3.09      1.22 o 
   3   6   4      263.29      266.37      6.51 o 
   4   6   4      253.06      205.65      5.72 o 
   5   6   4      170.70      108.61      6.00 o 
   6   6   4       34.94       22.57      2.14 o 
   7   6   4       24.63       15.62      2.05 o 
   8   6   4       14.82       22.68      2.36 o 
   9   6   4      161.45      189.94      6.12 o 
  10   6   4        4.04       -0.48      1.59 o 
  11   6   4       51.74       51.32      4.55 o 
  12   6   4       30.49       23.75      3.80 o 
  13   6   4        6.69        9.25      3.20 o 
  14   6   4      130.63      161.33      8.56 o 
 -14   7   4        0.17       -0.96      2.66 o 
 -13   7   4        7.08        7.43      3.15 o 
 -12   7   4       24.89       32.45      4.21 o 
 -11   7   4       36.14       33.73      3.44 o 
 -10   7   4        0.31       -1.73      1.76 o 
  -9   7   4        3.51        4.14      2.04 o 
  -8   7   4        1.86        4.57      2.02 o 
  -7   7   4       50.08       47.33      3.28 o 
  -6   7   4       13.15        5.02      2.42 o 
  -5   7   4        5.96        2.81      1.98 o 
  -4   7   4        0.13        1.97      1.49 o 
  -3   7   4        7.22        5.25      1.61 o 
  -2   7   4        0.84        1.55      1.20 o 
  -1   7   4      281.42      274.35      6.81 o 
   0   7   4       29.27       17.53      2.16 o 
   1   7   4      100.45      135.10      3.98 o 
   2   7   4       79.92       62.86      3.24 o 
   3   7   4        1.17        1.70      1.36 o 
   4   7   4       49.95       50.20      3.39 o 
   5   7   4      217.64      204.67      5.44 o 
   6   7   4      117.31      140.32      5.85 o 
   7   7   4     1661.03     1684.98     24.90 o 
   8   7   4      257.16      221.59      8.68 o 
   9   7   4        5.81        1.26      1.88 o 
  10   7   4      159.28      203.09      9.94 o 
  11   7   4       13.05        9.75      3.01 o 
  12   7   4       15.56       13.79      3.47 o 
  13   7   4        3.69        0.23      2.65 o 
 -13   8   4        0.14        0.39      2.91 o 
 -12   8   4        6.56       10.93      3.43 o 
 -11   8   4        4.14        3.89      2.36 o 
 -10   8   4        0.44        1.48      2.06 o 
  -9   8   4        4.77        5.88      2.25 o 
  -8   8   4        2.61        3.47      1.99 o 
  -7   8   4        4.29        4.55      1.94 o 
  -6   8   4       79.03       84.45      4.24 o 
  -5   8   4       75.47       78.70      3.41 o 
  -4   8   4        3.37        3.45      1.70 o 
  -3   8   4      445.12      437.51     12.33 o 
  -2   8   4       46.33       38.05      3.85 o 
  -1   8   4      250.45      237.03      7.72 o 
   0   8   4      236.14      244.43      7.73 o 
   1   8   4       68.48       51.77      3.83 o 
   2   8   4        5.31        8.36      2.06 o 
   3   8   4      230.85      224.44      5.74 o 
   4   8   4      176.25      196.20      5.42 o 
   5   8   4      244.47      263.52      7.66 o 
   6   8   4      137.44      148.17      5.55 o 
   7   8   4       91.29       90.16      4.60 o 
   8   8   4        9.43       15.39      2.76 o 
   9   8   4       10.32        6.99      2.29 o 
  10   8   4        0.43        1.18      2.41 o 
  11   8   4        8.11        9.30      3.11 o 
  12   8   4        1.74       -1.91      2.45 o 
 -12   9   4        0.41        0.02      2.88 o 
 -11   9   4        4.65        4.50      2.56 o 
 -10   9   4        3.21        4.09      2.51 o 
  -9   9   4       30.14       42.62      4.44 o 
  -8   9   4        0.41        0.54      2.41 o 
  -7   9   4       13.35       10.44      2.93 o 
  -6   9   4       39.70       51.15      4.36 o 
  -5   9   4       39.10       33.98      3.80 o 
  -4   9   4        6.81       10.19      2.24 o 
  -3   9   4       79.04       63.72      3.78 o 
  -2   9   4      148.54      182.90      5.99 o 
  -1   9   4        3.82        2.09      2.14 o 
   0   9   4        0.25        1.37      1.52 o 
   1   9   4        0.11        2.39      1.86 o 
   2   9   4        0.35        0.46      1.81 o 
   3   9   4        0.50       -2.85      1.93 o 
   4   9   4      354.24      323.21     13.11 o 
   5   9   4       36.08       53.55      3.83 o 
   6   9   4       77.83       98.46      6.29 o 
   7   9   4        4.40        9.33      2.43 o 
   8   9   4       22.49       30.09      6.26 o 
   9   9   4        5.51        7.71      3.11 o 
  10   9   4      120.23      139.79      7.46 o 
  11   9   4       80.71       81.43      6.17 o 
 -11  10   4        1.15       -0.07      2.95 o 
 -10  10   4       20.49       18.69      3.91 o 
  -9  10   4        4.28        9.99      5.22 o 
  -8  10   4        0.63        0.01      2.51 o 
  -7  10   4       62.95       64.58      6.39 o 
  -6  10   4       38.10       43.70      4.40 o 
  -5  10   4       10.59        8.78      2.90 o 
  -4  10   4       44.81       34.03      3.59 o 
  -3  10   4      191.77      205.34      6.79 o 
  -2  10   4      464.97      435.97     10.35 o 
  -1  10   4      122.15      110.26      7.41 o 
   0  10   4        6.72        7.26      3.96 o 
   1  10   4       13.86       17.96      3.22 o 
   2  10   4        0.34        0.52      2.25 o 
   3  10   4        7.40        8.59      3.15 o 
   4  10   4       15.56       15.84      3.89 o 
   5  10   4        0.05        4.10      2.41 o 
   6  10   4      139.36      163.32      7.37 o 
   7  10   4        2.53        1.00      2.49 o 
   8  10   4       31.86       27.99      3.54 o 
   9  10   4        1.62        0.14      3.04 o 
  10  10   4       33.83       33.00      4.67 o 
  -9  11   4       31.33       44.43      7.31 o 
  -8  11   4        7.22        6.22      3.15 o 
  -7  11   4       32.19       35.82      4.46 o 
  -6  11   4      153.59      152.09      7.53 o 
  -5  11   4       79.53       84.93      5.82 o 
  -4  11   4       14.22       18.80      3.50 o 
  -3  11   4        0.09       -0.80      2.08 o 
  -2  11   4        0.00        5.74      3.37 o 
  -1  11   4        0.32        0.17      2.79 o 
   0  11   4        0.04       -0.71      2.26 o 
   1  11   4       43.74       35.82      4.82 o 
   2  11   4       58.14       73.27      5.33 o 
   3  11   4        2.97        5.36      3.91 o 
   4  11   4        0.66       -1.54      2.42 o 
   5  11   4        8.94        8.84      3.00 o 
   6  11   4        1.14        5.15      2.86 o 
   7  11   4        0.00        0.26      3.21 o 
   8  11   4       17.06       20.31     19.07 o 
  -6  12   4       11.39       15.67      4.35 o 
  -5  12   4       17.40       19.74      3.89 o 
  -4  12   4       13.18        7.67      3.98 o 
  -3  12   4       11.93        8.67      4.94 o 
  -2  12   4        2.56        6.02      3.59 o 
  -1  12   4        0.67        0.56      3.35 o 
   0  12   4        5.82        1.85      2.40 o 
   1  12   4       50.91       55.35      7.38 o 
   2  12   4       17.36       13.72      3.42 o 
   3  12   4        1.36        3.32      2.91 o 
   4  12   4        2.87        4.37      2.85 o 
   5  12   4        9.78       16.51      5.71 o 
   6  12   4        0.81        4.31      3.23 o 
 -17   1   5        0.06       -4.97      3.32 o 
 -16   1   5        4.77        4.12      3.36 o 
 -15   1   5       22.38       24.52      4.71 o 
 -14   1   5       56.64       50.76      4.62 o 
 -13   1   5        2.19       -1.19      2.11 o 
 -12   1   5       68.94       82.14      4.30 o 
 -11   1   5        3.60       -0.13      2.02 o 
 -10   1   5        3.24        3.92      2.09 o 
  -9   1   5        4.82        5.87      1.68 o 
  -8   1   5       88.61       78.13      3.44 o 
  -7   1   5       93.97       84.17      2.73 o 
  -6   1   5       21.61       37.94      1.80 o 
  -5   1   5        2.62        2.55      0.77 o 
  -4   1   5      405.44      356.02      5.95 o 
  -3   1   5      194.41      244.79      4.16 o 
  -2   1   5     1579.43     1377.53     16.97 o 
   0   1   5      106.52      136.07      2.84 o 
   1   1   5       10.50        4.19      0.86 o 
   2   1   5      243.71      301.37      4.98 o 
   3   1   5      639.60      716.57      9.90 o 
   4   1   5      113.10       95.08      2.64 o 
   5   1   5      251.71      222.82      4.43 o 
   6   1   5      230.40      261.75      5.05 o 
   7   1   5       59.10       50.99      2.51 o 
   8   1   5      112.15      110.59      3.41 o 
   9   1   5      167.28      176.46      4.49 o 
  10   1   5      165.52      160.56      4.44 o 
  11   1   5       22.52       21.39      2.11 o 
  12   1   5       58.63       61.15      3.14 o 
  13   1   5       16.42       19.14      2.26 o 
  14   1   5        0.89        0.90      1.93 o 
  15   1   5       26.52       35.27      4.85 o 
  16   1   5       31.31       46.08      5.43 o 
 -16   2   5        0.72        2.44      2.87 o 
 -15   2   5        6.69       11.91      3.33 o 
 -14   2   5       52.62       41.21      4.46 o 
 -13   2   5       71.46       70.19      9.92 o 
 -12   2   5        1.36        1.63      2.27 o 
 -11   2   5      145.53      141.94      7.55 o 
 -10   2   5      211.12      228.77      6.44 o 
  -9   2   5        0.22       -0.49      1.52 o 
  -8   2   5       14.70       13.47      1.50 o 
  -7   2   5       72.93       61.73      2.45 o 
  -6   2   5      938.89      908.44     11.91 o 
  -5   2   5        0.42        0.76      0.84 o 
  -4   2   5     1499.86     1524.19     18.71 o 
  -3   2   5       46.15       32.44      1.74 o 
  -2   2   5     1267.24     1253.79     15.64 o 
  -1   2   5       15.15       11.41      0.99 o 
   0   2   5      529.51      489.19      7.61 o 
   1   2   5      727.47      944.23     12.28 o 
   2   2   5     1236.28     1149.43     15.18 o 
   3   2   5       53.03       42.17      2.78 o 
   4   2   5      293.11      261.01      4.76 o 
   5   2   5      408.14      456.96      7.26 o 
   6   2   5       25.21       30.20      1.80 o 
   7   2   5      340.92      368.10      6.59 o 
   8   2   5      214.47      200.55      4.63 o 
   9   2   5       74.25       56.11      2.76 o 
  10   2   5       56.69       63.83      3.47 o 
  11   2   5       10.00       13.56      2.90 o 
  12   2   5        0.41       -0.66      1.59 o 
  13   2   5        0.82        4.11      2.19 o 
  14   2   5        3.57        4.77      2.28 o 
  15   2   5        1.18        4.75      2.98 o 
 -16   3   5       34.05       30.35      4.54 o 
 -15   3   5       21.20       16.93      4.53 o 
 -14   3   5       34.15       39.49      4.59 o 
 -13   3   5       22.13       14.49      3.28 o 
 -12   3   5        1.81       -2.11      1.90 o 
 -11   3   5       39.22       47.75      4.28 o 
 -10   3   5        1.19        7.39      2.52 o 
  -9   3   5      115.18       92.24      3.88 o 
  -8   3   5       79.34      106.31      3.95 o 
  -7   3   5       23.34       37.97      2.03 o 
  -6   3   5       83.86       75.99      2.96 o 
  -5   3   5        1.13        0.57      0.70 o 
  -4   3   5      227.72      267.54      4.55 o 
  -3   3   5      139.15      140.37      2.97 o 
  -2   3   5      516.68      489.76      7.11 o 
  -1   3   5        9.70       15.22      1.08 o 
   0   3   5       75.51       85.93      2.75 o 
   1   3   5     1732.32     2000.80     26.74 o 
   2   3   5      364.22      361.35      7.53 o 
   3   3   5        4.86        6.33      1.22 o 
   4   3   5      899.54      958.80     12.88 o 
   5   3   5      279.41      323.80      5.72 o 
   6   3   5      376.69      409.70      6.93 o 
   7   3   5       68.24       72.66      2.73 o 
   8   3   5      113.80       97.14      3.27 o 
   9   3   5       91.57       93.47      3.78 o 
  10   3   5       22.93       30.97      2.60 o 
  11   3   5        1.05       -1.65      1.92 o 
  12   3   5       20.92       24.35      3.08 o 
  13   3   5        0.00       -1.37      1.99 o 
  14   3   5        4.37        3.69      4.39 o 
  15   3   5        0.00        4.20      4.52 o 
 -16   4   5        3.75        6.45      3.56 o 
 -15   4   5        8.66        6.83      3.23 o 
 -14   4   5        0.01        0.39      2.62 o 
 -13   4   5       12.07       13.85      3.34 o 
 -12   4   5       20.32       10.16      2.81 o 
 -11   4   5       16.93       28.20      3.68 o 
 -10   4   5      206.50      249.92      8.51 o 
  -9   4   5       17.74       17.54      2.31 o 
  -8   4   5      182.61      195.50      6.10 o 
  -7   4   5        8.90        5.57      1.66 o 
  -6   4   5       10.48       18.05      2.30 o 
  -5   4   5       32.15       19.62      1.55 o 
  -4   4   5      192.71      155.46      3.24 o 
  -3   4   5      240.18      306.36      5.07 o 
  -2   4   5      116.22       98.13      2.47 o 
  -1   4   5     1458.61     1456.07     18.15 o 
   0   4   5      316.01      408.21      8.09 o 
   1   4   5      133.11      130.18      4.11 o 
   2   4   5      114.84      132.22      3.67 o 
   3   4   5       58.03       65.66      2.75 o 
   4   4   5       11.73       14.97      1.70 o 
   5   4   5       17.14       18.36      1.87 o 
   6   4   5      193.31      219.05      5.40 o 
   7   4   5      431.90      387.09      7.87 o 
   8   4   5      148.81      124.06      5.15 o 
   9   4   5      249.08      257.92      6.42 o 
  10   4   5       51.25       40.51      2.95 o 
  11   4   5        1.29        1.05      1.69 o 
  12   4   5        0.10       -1.45      2.01 o 
  13   4   5        5.64        3.01      2.60 o 
  14   4   5        6.84        7.66      2.65 o 
  15   4   5        5.74        5.37      3.10 o 
 -15   5   5        1.94        1.18      2.98 o 
 -14   5   5        3.67        2.82      3.13 o 
 -13   5   5       16.75       30.32      7.94 o 
 -12   5   5        0.17        0.18      2.40 o 
 -11   5   5        0.38        1.48      2.30 o 
 -10   5   5       18.22       21.75      2.65 o 
  -9   5   5       31.34       35.97      2.99 o 
  -8   5   5      192.19      200.54      6.05 o 
  -7   5   5        0.00       -0.79      1.35 o 
  -6   5   5      188.65      174.92      5.25 o 
  -5   5   5      281.85      363.97      6.87 o 
  -4   5   5      387.84      361.22      6.73 o 
  -3   5   5       47.99       48.78      3.11 o 
  -2   5   5        1.90        5.79      0.98 o 
  -1   5   5       25.12       28.77      1.95 o 
   0   5   5      613.70      627.37     10.21 o 
   1   5   5        1.66       10.71      1.47 o 
   2   5   5       17.42       27.36      2.02 o 
   3   5   5      131.45      118.77      3.69 o 
   4   5   5      421.92      390.45      7.60 o 
   5   5   5      101.08       89.03      3.46 o 
   6   5   5        1.43        4.55      1.64 o 
   7   5   5       49.24       55.22      3.04 o 
   8   5   5      247.27      270.97      6.61 o 
   9   5   5        1.85        2.96      1.79 o 
  10   5   5        6.65       10.27      2.32 o 
  11   5   5        8.98        5.25      1.80 o 
  12   5   5       19.68       22.16      3.60 o 
  13   5   5        3.98        4.86      2.86 o 
  14   5   5       30.41       30.67      4.37 o 
 -15   6   5        2.01        6.51      3.30 o 
 -14   6   5        0.00        1.63      2.91 o 
 -13   6   5       22.41       33.57      4.41 o 
 -12   6   5        2.12        3.49      2.73 o 
 -11   6   5       29.15       26.86      4.86 o 
 -10   6   5       58.25       76.70      4.22 o 
  -9   6   5      109.36      126.72      5.15 o 
  -8   6   5        4.90        4.96      2.12 o 
  -7   6   5       12.72       14.38      2.23 o 
  -6   6   5       80.77       98.86      4.12 o 
  -5   6   5        3.14        5.50      1.42 o 
  -4   6   5       98.01       85.96      3.37 o 
  -3   6   5       84.42      112.14      3.44 o 
  -2   6   5       26.75       21.07      2.18 o 
  -1   6   5      178.25      217.66      5.85 o 
   0   6   5      359.42      324.81      6.54 o 
   1   6   5        7.86        6.79      1.44 o 
   2   6   5       75.06       80.43      3.21 o 
   3   6   5        0.00        0.42      1.24 o 
   4   6   5        0.14        0.68      1.33 o 
   5   6   5      137.45      124.66      4.14 o 
   6   6   5      250.58      274.44      6.52 o 
   7   6   5       71.18       89.38      3.83 o 
   8   6   5       43.46       31.85      2.65 o 
   9   6   5       13.50       23.10      2.76 o 
  10   6   5        9.97        6.61      2.50 o 
  11   6   5       48.40       43.94      4.51 o 
  12   6   5       70.44       77.72      5.69 o 
  13   6   5        0.89        3.23      2.85 o 
  14   6   5       32.24       22.29      4.22 o 
 -14   7   5        0.81        1.54      3.41 o 
 -13   7   5        6.15        9.60      3.26 o 
 -12   7   5        6.46        3.97      2.89 o 
 -11   7   5       10.82       10.94      3.07 o 
 -10   7   5        6.95        5.13      2.25 o 
  -9   7   5       37.79       38.14      4.23 o 
  -8   7   5        0.26        1.65      1.82 o 
  -7   7   5      294.01      283.07      7.72 o 
  -6   7   5      244.78      236.49      6.75 o 
  -5   7   5       13.33       13.85      2.73 o 
  -4   7   5      318.22      327.65      7.83 o 
  -3   7   5      100.42      103.24      4.14 o 
  -2   7   5       54.95       60.31      4.80 o 
  -1   7   5      323.48      317.15      7.67 o 
   0   7   5       31.64       31.91      3.43 o 
   1   7   5       45.80       33.57      3.00 o 
   2   7   5      309.05      325.51      6.96 o 
   3   7   5      189.90      170.00      4.89 o 
   4   7   5       29.73       35.04      3.58 o 
   5   7   5       50.83       65.97      5.57 o 
   6   7   5        0.05        1.21      1.63 o 
   7   7   5       75.28       66.87      3.58 o 
   8   7   5      137.44      144.87      5.01 o 
   9   7   5       80.83       95.69      8.07 o 
  10   7   5      241.46      239.65      7.55 o 
  11   7   5       11.16       13.69      3.36 o 
  12   7   5       17.87       13.57      3.60 o 
  13   7   5       12.19       15.33      4.44 o 
 -13   8   5        1.79       -2.80      2.73 o 
 -12   8   5        0.26       -2.11      2.54 o 
 -11   8   5        0.37        0.73      2.31 o 
 -10   8   5        9.46        6.89      2.49 o 
  -9   8   5        1.38        1.36      2.33 o 
  -8   8   5       41.56       36.81      4.02 o 
  -7   8   5      161.80      149.41      6.65 o 
  -6   8   5       34.99       33.64      3.81 o 
  -5   8   5      111.54      123.56     15.38 o 
  -4   8   5      137.23      125.58      4.80 o 
  -3   8   5      111.69       88.58      4.20 o 
  -2   8   5      399.28      439.05      9.81 o 
  -1   8   5        3.67        2.76      1.87 o 
   0   8   5      554.12      566.04     13.28 o 
   1   8   5      212.68      227.25      6.73 o 
   2   8   5      235.25      213.83      7.21 o 
   3   8   5     1388.22     1454.58     28.34 o 
   4   8   5      168.20      159.97      5.08 o 
   5   8   5       28.72       30.47      3.41 o 
   6   8   5      449.06      542.90     10.63 o 
   7   8   5       95.53       65.49      4.12 o 
   8   8   5        3.57        2.77      2.09 o 
   9   8   5        0.81        0.95      2.01 o 
  10   8   5        5.68        8.03      2.56 o 
  11   8   5        0.06        0.24      2.64 o 
  12   8   5        0.96        2.47      2.92 o 
 -12   9   5       12.75        7.89      4.75 o 
 -11   9   5       17.85        8.64      4.16 o 
 -10   9   5        0.35       -3.26      2.28 o 
  -9   9   5        6.64        7.19      2.97 o 
  -8   9   5        1.63        2.71      2.50 o 
  -7   9   5       64.64       64.18      4.99 o 
  -6   9   5       15.18       12.44      4.47 o 
  -5   9   5       11.11       11.43      3.15 o 
  -4   9   5        9.81        5.80      2.52 o 
  -3   9   5        5.54        9.89      2.24 o 
  -2   9   5      116.17      126.55      5.11 o 
  -1   9   5      491.54      486.69     10.89 o 
   0   9   5      192.24      229.01      6.89 o 
   1   9   5      162.32      183.46      6.25 o 
   2   9   5      313.70      332.14     10.20 o 
   3   9   5        1.14        1.91      2.08 o 
   4   9   5      292.51      323.18     12.01 o 
   5   9   5       25.04       23.22      3.50 o 
   6   9   5      298.18      266.87      9.89 o 
   7   9   5      171.15      196.42      6.90 o 
   8   9   5        4.16        4.79      2.45 o 
   9   9   5        1.32        4.65      2.34 o 
  10   9   5        0.02        2.26      2.87 o 
  11   9   5        2.73        6.78      3.23 o 
 -10  10   5        0.60        1.60      2.98 o 
  -9  10   5       22.42       26.99      5.11 o 
  -8  10   5        0.18        1.83      2.65 o 
  -7  10   5        7.35        2.24      2.75 o 
  -6  10   5       21.54       34.23      4.22 o 
  -5  10   5       42.69       45.60      4.56 o 
  -4  10   5       18.71       18.40      3.46 o 
  -3  10   5        0.43        3.15      2.32 o 
  -2  10   5       38.05       33.12      3.27 o 
  -1  10   5        1.38        1.66      1.97 o 
   0  10   5       15.40       14.48      2.56 o 
   1  10   5       34.25       44.34      4.97 o 
   2  10   5       36.95       26.18      3.64 o 
   3  10   5        0.19        1.60      2.25 o 
   4  10   5        4.97        1.36      2.27 o 
   5  10   5       57.62       51.03      4.99 o 
   6  10   5       14.08       15.07      3.35 o 
   7  10   5        0.08        0.37      2.40 o 
   8  10   5        6.13        8.89      3.07 o 
   9  10   5        3.66        9.79      4.27 o 
  -8  11   5        1.06       -0.72      2.82 o 
  -7  11   5       26.21       20.99      3.87 o 
  -6  11   5       45.18       41.83     10.76 o 
  -5  11   5       60.53       57.23      5.18 o 
  -4  11   5       33.84       45.82      4.71 o 
  -3  11   5        7.85        7.71      2.90 o 
  -2  11   5       23.30       29.49      3.31 o 
  -1  11   5       21.15       30.97      5.00 o 
   0  11   5       16.25       16.15      5.20 o 
   1  11   5       31.20       31.84      4.02 o 
   2  11   5        9.65        7.06      2.83 o 
   3  11   5        5.08        2.95      2.64 o 
   4  11   5        6.87        2.88      2.65 o 
   5  11   5        2.11        2.50      2.65 o 
   6  11   5        4.91        5.58      3.64 o 
   7  11   5        4.69        6.93      3.21 o 
  -5  12   5        2.11        3.35      3.94 o 
  -4  12   5        0.15        0.15      3.09 o 
  -3  12   5        2.22        0.23      3.44 o 
  -2  12   5       13.97       13.99      3.42 o 
  -1  12   5        0.01       -1.28      2.64 o 
   0  12   5        8.37        5.57      2.89 o 
   1  12   5        8.18        9.37      3.14 o 
   2  12   5        0.18        2.46      3.25 o 
   3  12   5        1.89        5.67      3.06 o 
   4  12   5        9.54       16.18      3.77 o 
 -16   0   6        1.79        0.22      5.13 o 
 -15   0   6       19.11       12.66      6.04 o 
 -14   0   6        0.00       -1.19      4.12 o 
 -13   0   6       22.09       25.73      4.36 o 
 -12   0   6       23.87       16.60      3.69 o 
 -11   0   6       27.57       36.72      4.63 o 
 -10   0   6        1.47        3.07      2.49 o 
  -9   0   6        0.05        0.68      2.01 o 
  -8   0   6      250.36      198.13      7.96 o 
  -7   0   6      383.37      440.55     12.95 o 
  -6   0   6      539.03      495.11     10.38 o 
  -5   0   6      409.96      414.48      9.07 o 
  -4   0   6     1191.81     1080.09     19.76 o 
  -3   0   6        2.72        0.25      0.95 o 
  -2   0   6     2098.01     2333.56     39.55 o 
  -1   0   6     1358.87     1506.54     26.51 o 
   0   0   6      247.83      260.07      7.43 o 
   1   0   6       15.92        4.68      4.79 o 
   2   0   6      161.43      216.76      8.65 o 
   3   0   6      884.88      775.80     15.33 o 
   4   0   6     1341.62     1329.49     24.44 o 
   5   0   6       47.44       66.15      3.53 o 
   6   0   6       94.96       95.20      4.86 o 
   7   0   6       29.14       31.42      2.97 o 
   8   0   6        6.09        5.85      2.43 o 
   9   0   6       16.43        5.85      2.86 o 
  10   0   6       35.22       31.29      3.41 o 
  11   0   6       35.47       39.77      3.91 o 
  12   0   6      510.02      599.58     14.98 o 
  13   0   6      139.99      134.24      6.56 o 
  14   0   6       15.08       14.46      3.34 o 
  15   0   6       13.73        6.18      6.40 o 
 -16   1   6        9.90        9.65      4.29 o 
 -15   1   6        1.02       -1.03      2.51 o 
 -14   1   6        8.36        2.28      4.30 o 
 -13   1   6       23.22       34.24      4.23 o 
 -12   1   6      128.18      132.17      6.31 o 
 -11   1   6       54.61       42.80      3.27 o 
 -10   1   6       50.91       43.35      3.07 o 
  -9   1   6       52.58       45.38      2.96 o 
  -8   1   6        9.00       10.98      3.60 o 
  -7   1   6        3.38        4.01      1.63 o 
  -6   1   6       93.29      114.45      2.79 o 
  -5   1   6      250.14      237.89      4.34 o 
  -4   1   6       52.11       35.99      1.66 o 
  -3   1   6      675.98      839.26     11.23 o 
  -2   1   6      119.07      109.56      3.31 o 
  -1   1   6       19.55       44.78      1.81 o 
   0   1   6     1020.71      898.28     16.67 o 
   1   1   6      124.40      119.85      3.53 o 
   2   1   6     1190.24     1243.66     16.02 o 
   3   1   6      267.78      252.41      5.45 o 
   4   1   6       22.98       26.48      1.67 o 
   5   1   6        0.99        6.93      1.21 o 
   6   1   6       46.43       38.88      2.09 o 
   7   1   6       24.44       18.41      1.74 o 
   8   1   6       83.60      108.99      3.53 o 
   9   1   6      128.18      128.66      3.94 o 
  10   1   6       84.98      104.19      3.70 o 
  11   1   6        9.71       18.15      3.17 o 
  12   1   6       29.85       37.09      3.10 o 
  13   1   6       20.78       26.80      2.85 o 
  14   1   6       15.95       12.26      3.01 o 
  15   1   6        9.06       11.28      3.64 o 
 -16   2   6        3.97        1.61      3.19 o 
 -15   2   6       23.96       27.10      4.19 o 
 -14   2   6        6.47       -1.05      2.49 o 
 -13   2   6        0.07        0.09      2.65 o 
 -12   2   6       64.45       72.09      4.94 o 
 -11   2   6        5.16        1.43      2.25 o 
 -10   2   6       77.74       75.01      4.75 o 
  -9   2   6        1.69        1.01      1.51 o 
  -8   2   6       13.37       18.51      2.10 o 
  -7   2   6       22.23       23.56      1.84 o 
  -6   2   6      106.91      115.59      6.81 o 
  -5   2   6      369.14      390.83      6.19 o 
  -4   2   6       61.87       53.02      1.95 o 
  -3   2   6       37.45       36.60      2.16 o 
  -2   2   6      109.78      102.00      2.62 o 
  -1   2   6      416.07      447.61      6.82 o 
   0   2   6       11.45       18.49      1.29 o 
   1   2   6     1165.81     1440.99     18.17 o 
   2   2   6     1701.83     1851.68     22.87 o 
   3   2   6       30.66       46.40      1.99 o 
   4   2   6       33.26       15.84      1.43 o 
   5   2   6      491.29      471.59      7.64 o 
   6   2   6        1.26        3.90      1.20 o 
   7   2   6      141.85      153.22      4.02 o 
   8   2   6       27.60       14.25      2.05 o 
   9   2   6      141.18      158.91      4.97 o 
  10   2   6        0.51       -0.75      1.58 o 
  11   2   6       10.30        8.28      2.04 o 
  12   2   6       42.03       48.60      3.36 o 
  13   2   6        0.28        2.24      1.92 o 
  14   2   6        0.62        1.40      2.20 o 
  15   2   6        0.86        4.51      3.14 o 
 -16   3   6        2.82        1.48      2.92 o 
 -15   3   6        0.14        2.57      3.02 o 
 -14   3   6        2.49        0.28      2.60 o 
 -13   3   6       20.29       15.52      4.02 o 
 -12   3   6        5.82        7.43      6.35 o 
 -11   3   6      184.53      187.66      7.54 o 
 -10   3   6       33.14       37.70      3.80 o 
  -9   3   6        3.03        2.29      2.10 o 
  -8   3   6       28.24       32.18      4.39 o 
  -7   3   6       28.92       24.22      2.18 o 
  -6   3   6       35.89       32.60      1.97 o 
  -5   3   6       56.28       74.16      2.32 o 
  -4   3   6        0.38       -0.71      0.78 o 
  -3   3   6      825.50      786.16     10.73 o 
  -2   3   6       49.98       63.99      2.13 o 
  -1   3   6       69.47       85.73      2.38 o 
   0   3   6      630.70      654.25      9.21 o 
   2   3   6      164.41      161.82      4.25 o 
   3   3   6      700.40      677.29     11.09 o 
   4   3   6        6.71        0.92      1.30 o 
   5   3   6       91.58       98.74      4.68 o 
   6   3   6       33.52       48.00      2.73 o 
   7   3   6       48.68       45.90      2.77 o 
   8   3   6       10.71        3.13      1.72 o 
   9   3   6      137.38      175.98      5.36 o 
  10   3   6      140.18      172.22      5.41 o 
  11   3   6        7.65        0.52      1.71 o 
  12   3   6       10.53       10.32      2.24 o 
  13   3   6       31.04       26.95      3.48 o 
  14   3   6       14.00       15.08      3.12 o 
  15   3   6        0.34        5.20      3.99 o 
 -15   4   6        0.41        2.93      2.92 o 
 -14   4   6       28.69       33.41      4.50 o 
 -13   4   6       31.34       33.54      4.31 o 
 -12   4   6        1.02       -0.53      2.30 o 
 -11   4   6       14.65        9.68      2.73 o 
 -10   4   6        8.47        7.24      4.98 o 
  -9   4   6      145.54      150.02      7.11 o 
  -8   4   6        3.20        2.13      1.75 o 
  -7   4   6       20.74       30.33      2.56 o 
  -6   4   6        0.04       -0.18      1.44 o 
  -5   4   6       99.76      108.82      3.24 o 
  -4   4   6      201.95      192.90      3.94 o 
  -3   4   6      985.31     1087.49     14.28 o 
  -2   4   6        1.16       -0.27      0.82 o 
  -1   4   6      129.36      129.91      3.05 o 
   0   4   6       56.54       91.26      3.40 o 
   1   4   6       22.01       24.24      2.06 o 
   2   4   6       35.61       44.30      2.49 o 
   3   4   6      112.65      129.65      3.99 o 
   4   4   6       44.26       46.00      3.35 o 
   5   4   6        2.25        2.73      1.41 o 
   6   4   6      154.63      166.63      4.88 o 
   7   4   6      157.44      156.43      4.98 o 
   8   4   6      267.89      272.29      6.70 o 
   9   4   6        6.35       14.70      2.43 o 
  10   4   6       28.79       25.46      2.65 o 
  11   4   6        1.66       -0.21      1.68 o 
  12   4   6        6.16        4.55      2.03 o 
  13   4   6       13.18       14.56      3.01 o 
  14   4   6        3.29        6.89      2.74 o 
 -15   5   6        7.21        7.85      3.40 o 
 -14   5   6        0.64        1.49      2.93 o 
 -13   5   6        5.97       13.68      3.44 o 
 -12   5   6       35.40       30.35      4.13 o 
 -11   5   6       23.51       30.66      3.89 o 
 -10   5   6      216.64      253.95     10.24 o 
  -9   5   6        3.90        5.43      2.04 o 
  -8   5   6      145.57      112.72     10.62 o 
  -7   5   6       43.39       58.62      3.39 o 
  -6   5   6       72.36       64.83      3.38 o 
  -5   5   6       25.89       24.52      2.32 o 
  -4   5   6        0.39       -0.60      1.08 o 
  -3   5   6        0.18        2.08      1.11 o 
  -2   5   6       97.42       97.09      3.20 o 
  -1   5   6        0.64        1.27      1.37 o 
   0   5   6      112.89      115.48      3.95 o 
   1   5   6       93.33      101.68      3.52 o 
   2   5   6      180.55      172.80      4.65 o 
   3   5   6       18.25       22.35      2.07 o 
   4   5   6       60.22       56.71      2.91 o 
   5   5   6       41.63       41.27      3.12 o 
   6   5   6      132.02      110.90      4.12 o 
   7   5   6       36.21       29.58      2.60 o 
   8   5   6       21.43       34.74      2.75 o 
   9   5   6       80.17       94.89      4.13 o 
  10   5   6        0.48        0.88      1.69 o 
  11   5   6        4.15        4.85      1.94 o 
  12   5   6       18.69       31.48      3.65 o 
  13   5   6        4.06       12.36      3.01 o 
  14   5   6       16.29       16.89      3.77 o 
 -14   6   6       11.63       13.37      3.94 o 
 -13   6   6       24.28       20.37      4.00 o 
 -12   6   6        2.64        0.35      2.52 o 
 -11   6   6       35.76       33.17      4.21 o 
 -10   6   6       19.62       15.61      3.41 o 
  -9   6   6       25.66       26.42      3.80 o 
  -8   6   6      597.39      634.64     13.83 o 
  -7   6   6       12.33        9.54      2.16 o 
  -6   6   6       22.98       23.52      2.55 o 
  -5   6   6        7.26        6.73      2.77 o 
  -4   6   6       67.78       61.36      3.27 o 
  -3   6   6       34.95       40.46      2.81 o 
  -2   6   6       71.78       64.22      3.35 o 
  -1   6   6      206.08      189.71      5.60 o 
   0   6   6       61.09       63.41      3.95 o 
   1   6   6        0.52        1.57      1.35 o 
   2   6   6        0.24       -0.54      1.27 o 
   3   6   6        0.66       -1.86      1.24 o 
   4   6   6        0.58        0.34      1.40 o 
   5   6   6       24.84       17.96      2.26 o 
   6   6   6       57.54       69.66      3.65 o 
   7   6   6       92.83      126.22      4.53 o 
   8   6   6       40.66       61.54      4.44 o 
   9   6   6        0.00        0.92      1.73 o 
  10   6   6       53.90       43.31      3.71 o 
  11   6   6       49.67       73.33      4.11 o 
  12   6   6       26.03       23.15      5.30 o 
  13   6   6        0.83       -1.44      3.11 o 
 -13   7   6       14.70       15.82      3.81 o 
 -12   7   6       37.81       42.16      5.30 o 
 -11   7   6       33.45       24.98      3.92 o 
 -10   7   6        7.74        4.93      2.25 o 
  -9   7   6        0.41       -0.18      2.20 o 
  -8   7   6       78.79       78.91      5.16 o 
  -7   7   6        3.49        7.54      2.55 o 
  -6   7   6      394.07      386.27     11.03 o 
  -5   7   6       38.09       37.62      3.88 o 
  -4   7   6      289.08      283.38      7.36 o 
  -3   7   6       14.49       24.74      2.60 o 
  -2   7   6      206.95      207.02      6.18 o 
  -1   7   6      267.42      278.58      7.31 o 
   0   7   6        2.39        0.44      1.62 o 
   1   7   6        1.66        3.63      1.79 o 
   2   7   6       80.72       77.27      4.00 o 
   3   7   6        2.71        0.37      1.48 o 
   4   7   6      225.17      220.05      5.94 o 
   5   7   6      803.60      783.74     13.59 o 
   6   7   6      125.38      116.86      4.55 o 
   7   7   6      208.25      189.06      5.77 o 
   8   7   6        3.87        5.78      2.06 o 
   9   7   6       20.58       21.24      2.58 o 
  10   7   6       19.87       14.69      2.79 o 
  11   7   6        2.81        2.15      2.63 o 
  12   7   6        1.14        2.62      2.76 o 
 -12   8   6       16.85       12.86      5.19 o 
 -11   8   6       17.40       14.07      4.56 o 
 -10   8   6        0.13        4.01      2.66 o 
  -9   8   6        4.46        3.42      2.76 o 
  -8   8   6      142.29      139.15      6.78 o 
  -7   8   6       65.34       75.71      5.88 o 
  -6   8   6      100.89       97.82      8.53 o 
  -5   8   6        6.01        3.84      2.52 o 
  -4   8   6       29.68       21.72      4.40 o 
  -3   8   6       19.89       24.96      2.73 o 
  -2   8   6       17.72       25.07      2.85 o 
  -1   8   6       23.61       19.62      2.64 o 
   0   8   6       33.64       27.08      2.97 o 
   1   8   6       63.07       71.32      4.10 o 
   2   8   6       11.86       12.93      2.78 o 
   3   8   6        1.36        0.58      1.96 o 
   4   8   6      213.18      231.05      7.15 o 
   5   8   6      163.88      164.45      5.39 o 
   6   8   6        4.72        3.40      1.95 o 
   7   8   6       40.12       36.16      5.82 o 
   8   8   6        8.11        4.33      2.22 o 
   9   8   6        6.57       11.02      2.77 o 
  10   8   6        3.19        0.49      2.09 o 
  11   8   6        1.78        0.35      2.76 o 
 -11   9   6        4.06        8.68      6.33 o 
 -10   9   6        3.67       -2.78      2.73 o 
  -9   9   6      101.99      114.95      6.74 o 
  -8   9   6       22.11       19.88      3.68 o 
  -7   9   6       77.98       84.35      5.73 o 
  -6   9   6        0.56        0.67      2.54 o 
  -5   9   6        4.20        7.18      2.78 o 
  -4   9   6       92.64       78.09      5.34 o 
  -3   9   6       37.38       41.14      3.78 o 
  -2   9   6        1.90        4.12      2.25 o 
  -1   9   6       30.23       42.15      3.46 o 
   0   9   6       13.36        6.13      2.26 o 
   1   9   6       16.25       19.10      2.81 o 
   2   9   6       43.85       60.19      4.61 o 
   3   9   6       50.42       34.14      3.51 o 
   4   9   6       32.28       37.36      4.08 o 
   5   9   6        2.14        0.67      3.17 o 
   6   9   6        0.42        5.16      2.68 o 
   7   9   6      108.11      124.92      6.80 o 
   8   9   6      149.37      145.39      6.32 o 
   9   9   6       11.34       11.81      2.84 o 
  10   9   6        0.42        3.63      3.15 o 
  -9  10   6       50.82       52.08      7.70 o 
  -8  10   6        5.59        3.14      2.86 o 
  -7  10   6        0.02       -3.56      2.37 o 
  -6  10   6       95.97       97.95      6.37 o 
  -5  10   6      208.62      227.07      9.06 o 
  -4  10   6       23.42       22.15      3.54 o 
  -3  10   6       41.21       32.06      5.89 o 
  -2  10   6        8.88       13.36      2.70 o 
  -1  10   6       22.49       27.34      3.18 o 
   0  10   6       61.12       67.92      4.32 o 
   1  10   6        0.17       -1.77      1.94 o 
   2  10   6        0.00       -0.95      1.86 o 
   3  10   6       10.92        7.65      2.81 o 
   4  10   6       20.02       24.80      3.89 o 
   5  10   6        2.26        2.08      5.24 o 
   6  10   6        3.55        8.47      2.89 o 
   7  10   6       86.35       96.25      8.10 o 
   8  10   6       19.04       26.43      5.58 o 
  -7  11   6        1.24        3.00      3.17 o 
  -6  11   6        0.00        2.40      2.93 o 
  -5  11   6        1.57        3.80      3.05 o 
  -4  11   6        4.03        2.78      3.07 o 
  -3  11   6        1.69        0.79      2.66 o 
  -2  11   6        6.37        4.51      2.36 o 
  -1  11   6        0.39        2.34      2.20 o 
   0  11   6        0.31       -0.98      2.35 o 
   1  11   6        1.59        1.17      2.53 o 
   2  11   6        7.38        7.18      3.35 o 
   3  11   6        2.26        3.97      2.78 o 
   4  11   6        0.01        1.31      2.68 o 
   5  11   6        2.69        2.95      3.55 o 
   6  11   6       14.89       10.02      3.30 o 
  -4  12   6        0.00        1.35      3.07 o 
  -3  12   6       16.35        9.05      5.48 o 
  -2  12   6       28.27       26.67      5.36 o 
  -1  12   6        0.15        3.70      2.88 o 
   0  12   6        1.68        2.21      2.85 o 
   1  12   6        0.43        0.92      2.67 o 
   2  12   6        4.67        4.88      2.96 o 
   3  12   6        9.87       11.46      3.62 o 
 -16   1   7        3.11        4.98      4.15 o 
 -15   1   7        1.46        5.82      6.87 o 
 -14   1   7        6.15        8.77      3.48 o 
 -13   1   7       25.47       23.65      3.67 o 
 -12   1   7        9.81        7.79      2.65 o 
 -11   1   7       47.84       46.98      4.21 o 
 -10   1   7        0.49       -1.53      1.49 o 
  -9   1   7      135.61      123.60      4.94 o 
  -8   1   7      123.72      124.89      5.13 o 
  -7   1   7       59.64       65.63      3.34 o 
  -6   1   7      453.85      459.31      8.19 o 
  -5   1   7      209.58      227.78      4.85 o 
  -4   1   7       32.17       44.10      1.96 o 
  -3   1   7       21.86       26.46      1.66 o 
  -2   1   7      361.62      368.84      6.15 o 
  -1   1   7      148.07      144.63      3.71 o 
   0   1   7       16.01       13.55      2.54 o 
   1   1   7        0.04        0.35      0.99 o 
   2   1   7      142.55      167.88      4.32 o 
   3   1   7       14.36        6.70      1.24 o 
   4   1   7      113.62      103.84      3.11 o 
   5   1   7        0.44        7.03      1.34 o 
   6   1   7        8.29       20.70      1.84 o 
   7   1   7        3.67        4.29      1.44 o 
   8   1   7        1.09        3.12      1.51 o 
   9   1   7      112.23      104.67      4.27 o 
  10   1   7      158.91      162.85      5.38 o 
  11   1   7        9.60       10.55      2.60 o 
  12   1   7      151.92      174.67      7.66 o 
  13   1   7      100.04      110.74      4.96 o 
  14   1   7       35.73       42.62      4.57 o 
 -16   2   7        0.03        1.08      3.17 o 
 -15   2   7       11.34        4.21      4.51 o 
 -14   2   7        1.15       -2.12      2.59 o 
 -13   2   7       25.32       24.98      3.74 o 
 -12   2   7        2.21        3.33      2.36 o 
 -11   2   7       17.07       25.15      3.45 o 
 -10   2   7       32.22       25.70      3.32 o 
  -9   2   7      140.81      141.97      6.27 o 
  -8   2   7        9.90       10.49      2.39 o 
  -7   2   7      115.08       93.26      3.24 o 
  -6   2   7       41.55       32.88      2.07 o 
  -5   2   7      179.05      197.98      4.12 o 
  -4   2   7      343.59      332.29      8.66 o 
  -3   2   7      239.42      273.35      5.65 o 
  -2   2   7      755.08      777.73     10.87 o 
  -1   2   7        4.72        1.61      1.21 o 
   0   2   7        3.25        3.24      1.04 o 
   1   2   7      159.39      159.17      3.63 o 
   2   2   7       20.55       15.16      1.39 o 
   3   2   7       30.50       55.80      2.73 o 
   4   2   7       10.41       14.60      1.80 o 
   5   2   7      316.30      308.07      6.76 o 
   6   2   7        1.68        0.23      1.41 o 
   7   2   7        0.85        2.71      1.58 o 
   8   2   7       41.72       53.10      3.19 o 
   9   2   7        1.89       -0.67      1.73 o 
  10   2   7      310.99      342.66      8.12 o 
  11   2   7       56.17       56.39      3.63 o 
  12   2   7       62.73       67.27      3.97 o 
  13   2   7       59.49       82.50      6.86 o 
  14   2   7        1.70        1.31      2.58 o 
 -15   3   7        8.35       13.72      3.83 o 
 -14   3   7        1.19        7.18      3.14 o 
 -13   3   7        4.10        2.68      2.60 o 
 -12   3   7        0.07       -1.20      2.23 o 
 -11   3   7       24.99       23.10      3.51 o 
 -10   3   7       37.68       52.01      4.33 o 
  -9   3   7        8.36        6.01      2.56 o 
  -8   3   7        7.71        3.40      2.27 o 
  -7   3   7       26.31       22.67      2.93 o 
  -6   3   7        4.53        6.73      1.44 o 
  -5   3   7       12.27       20.12      1.51 o 
  -4   3   7       77.66       58.36      2.26 o 
  -3   3   7       89.53       94.22      2.84 o 
  -2   3   7      110.78      120.94      3.10 o 
  -1   3   7      338.07      385.04      6.36 o 
   0   3   7       66.06       81.48      3.07 o 
   1   3   7      709.84      733.08     11.86 o 
   2   3   7       16.82       24.24      2.03 o 
   3   3   7       15.77       10.23      1.71 o 
   4   3   7       11.83       10.72      1.75 o 
   5   3   7       47.97       49.57      2.91 o 
   6   3   7       73.75       94.30      3.87 o 
   7   3   7       20.28       13.10      2.04 o 
   8   3   7      147.42      150.97      4.97 o 
   9   3   7       83.86       78.40      3.88 o 
  10   3   7       21.19       22.75      2.66 o 
  11   3   7        9.01        3.41      2.03 o 
  12   3   7        0.53       -2.61      1.74 o 
  13   3   7        0.11        2.28      2.04 o 
  14   3   7       16.85       15.17      3.26 o 
 -15   4   7        0.99       -1.58      2.83 o 
 -14   4   7       22.96       22.33      4.10 o 
 -13   4   7        7.51        5.96      3.33 o 
 -12   4   7        2.78        5.47      2.97 o 
 -11   4   7        0.28        1.16      2.30 o 
 -10   4   7        5.65        9.08      3.14 o 
  -9   4   7        4.47        3.81      2.37 o 
  -8   4   7      118.45       97.70      5.18 o 
  -7   4   7       16.46       14.63      2.16 o 
  -6   4   7      181.82      184.96      5.53 o 
  -5   4   7       55.28       46.21      2.87 o 
  -4   4   7      220.48      234.35      5.18 o 
  -3   4   7       27.73       33.03      2.44 o 
  -2   4   7      145.97      147.79      4.08 o 
  -1   4   7      124.46      131.42      4.57 o 
   0   4   7      186.95      201.94      4.97 o 
   1   4   7        6.23       10.70      1.65 o 
   2   4   7        0.08       -1.27      1.18 o 
   3   4   7        1.38        2.25      1.37 o 
   4   4   7        0.21        2.99      1.49 o 
   5   4   7        6.20        9.79      1.85 o 
   6   4   7        5.63       11.00      2.17 o 
   7   4   7        2.61        1.47      1.64 o 
   8   4   7       29.98       34.70      2.89 o 
   9   4   7      114.68      116.41      4.59 o 
  10   4   7       13.64        9.91      2.19 o 
  11   4   7        2.86        1.12      1.86 o 
  12   4   7        3.61        4.16      3.39 o 
  13   4   7        0.53        3.21      2.69 o 
 -14   5   7        1.30        3.61      2.99 o 
 -13   5   7        1.31        2.44      2.76 o 
 -12   5   7        3.40        8.84      3.07 o 
 -11   5   7       16.35        8.93      3.03 o 
 -10   5   7       15.28       14.94      3.17 o 
  -9   5   7      337.98      371.68     25.42 o 
  -8   5   7      186.72      168.34      6.40 o 
  -7   5   7        9.31        4.32      1.96 o 
  -6   5   7       22.50       17.24      2.30 o 
  -5   5   7        2.27        3.99      2.12 o 
  -4   5   7      245.03      225.59      6.11 o 
  -3   5   7       88.45       98.10      4.01 o 
  -2   5   7       69.36       62.53      3.89 o 
  -1   5   7        4.49        0.79      1.26 o 
   0   5   7       62.28       46.10      2.74 o 
   1   5   7        4.74       10.53      1.74 o 
   2   5   7        2.69        8.95      1.72 o 
   3   5   7        4.56        3.81      1.59 o 
   4   5   7       61.20       40.09      2.84 o 
   5   5   7       13.08       18.22      2.32 o 
   6   5   7       49.43       49.59      3.17 o 
   7   5   7       42.94       55.04      3.39 o 
   8   5   7        2.43        1.86      1.72 o 
   9   5   7        6.01        2.94      1.87 o 
  10   5   7        2.36        0.82      1.85 o 
  11   5   7       18.43       32.65      3.23 o 
  12   5   7        2.89        3.76      2.15 o 
  13   5   7        4.45        7.22      2.83 o 
 -14   6   7        7.35        5.24      3.46 o 
 -13   6   7       47.27       51.39      5.36 o 
 -12   6   7        2.76        3.28      2.89 o 
 -11   6   7        8.84       12.21      3.28 o 
 -10   6   7        1.24        2.58      2.13 o 
  -9   6   7       26.66       23.50      3.89 o 
  -8   6   7       57.26       56.22      8.75 o 
  -7   6   7       23.02       28.19      3.49 o 
  -6   6   7        7.32        5.77      2.42 o 
  -5   6   7      129.87      140.54      6.24 o 
  -4   6   7      375.30      355.36     14.42 o 
  -3   6   7      118.66      129.06      6.08 o 
  -2   6   7       28.54       18.52      2.32 o 
  -1   6   7        0.19        0.53      1.62 o 
   0   6   7       11.88       18.71      2.86 o 
   1   6   7      185.16      156.52      4.67 o 
   2   6   7       97.22       96.16      3.82 o 
   3   6   7       48.71       47.09      2.95 o 
   4   6   7        0.54       -2.19      1.46 o 
   5   6   7        4.22        2.41      1.79 o 
   6   6   7        5.31        4.27      1.83 o 
   7   6   7      187.94      161.51      5.36 o 
   8   6   7       20.57       25.28      2.78 o 
   9   6   7        9.05        6.18      2.02 o 
  10   6   7       11.29        7.61      2.28 o 
  11   6   7       29.19       33.49      3.29 o 
  12   6   7        9.02       11.85      3.54 o 
 -13   7   7        0.03       -2.52      3.68 o 
 -12   7   7        0.83       -0.44      3.74 o 
 -11   7   7        5.33        3.65      3.65 o 
 -10   7   7       34.67       36.08      7.63 o 
  -9   7   7      116.37      107.91      6.23 o 
  -8   7   7        4.21        0.42      2.16 o 
  -7   7   7       37.48       35.35      3.93 o 
  -6   7   7       16.29       18.50      4.13 o 
  -5   7   7      189.05      170.52      8.95 o 
  -4   7   7       40.28       52.06      4.27 o 
  -3   7   7        7.94        5.54      1.98 o 
  -2   7   7      142.67      132.43      6.69 o 
  -1   7   7      258.57      251.64      7.52 o 
   0   7   7      383.99      378.56      9.14 o 
   1   7   7       74.37       57.12      3.89 o 
   2   7   7        3.13        4.01      2.01 o 
   3   7   7        4.26        3.11      1.92 o 
   4   7   7       66.53       85.25      3.96 o 
   5   7   7        4.18        0.56      1.74 o 
   6   7   7       72.15       51.69      3.47 o 
   7   7   7      212.28      207.03      6.24 o 
   8   7   7       42.54       31.74      3.00 o 
   9   7   7       11.64        9.64      2.32 o 
  10   7   7        7.65        5.65      2.43 o 
  11   7   7        2.98        2.66      2.36 o 
 -12   8   7        4.79        7.01      4.42 o 
 -11   8   7        2.80        5.34      4.24 o 
 -10   8   7        4.64        6.27      4.18 o 
  -9   8   7        0.02        0.31      2.50 o 
  -8   8   7       11.89       13.96      4.26 o 
  -7   8   7        0.11        5.89      2.75 o 
  -6   8   7       85.60       89.23      7.11 o 
  -5   8   7      100.76       87.11      5.62 o 
  -4   8   7        7.21       10.90      2.95 o 
  -3   8   7       65.27       73.83      4.14 o 
  -2   8   7      119.80      129.15      5.29 o 
  -1   8   7      152.81      127.27      5.28 o 
   0   8   7      416.66      419.51     10.09 o 
   1   8   7      196.51      192.83      9.43 o 
   2   8   7      186.21      183.85      7.97 o 
   3   8   7      436.88      413.66     10.21 o 
   4   8   7      203.43      204.64      6.90 o 
   5   8   7       13.66        2.69      2.10 o 
   6   8   7        1.59        0.13      1.77 o 
   7   8   7        0.02       -0.49      1.81 o 
   8   8   7        2.54        3.38      2.18 o 
   9   8   7        2.65        0.94      2.17 o 
  10   8   7        0.41        0.38      2.35 o 
 -10   9   7        1.80        2.89      3.03 o 
  -9   9   7        4.17        0.94      2.84 o 
  -8   9   7        0.11        1.82      2.90 o 
  -7   9   7       14.12       12.86      3.29 o 
  -6   9   7       64.34       67.08      5.30 o 
  -5   9   7        5.57        9.23      3.16 o 
  -4   9   7       99.60       99.62      7.40 o 
  -3   9   7       45.19       42.35      4.36 o 
  -2   9   7       65.24       59.88      4.03 o 
  -1   9   7      186.44      180.75      6.44 o 
   0   9   7        0.57        0.08      1.97 o 
   1   9   7      100.69      112.90     10.49 o 
   2   9   7        3.94        4.59      2.24 o 
   3   9   7       56.39       49.12      4.56 o 
   4   9   7       78.97       86.24      6.29 o 
   5   9   7        9.63       12.88      3.46 o 
   6   9   7        2.53        2.12      2.70 o 
   7   9   7        0.05       -3.28      2.83 o 
   8   9   7        1.86        1.42      2.64 o 
   9   9   7       28.24       27.41      3.68 o 
  -9  10   7        1.43        1.59      3.16 o 
  -8  10   7       77.39       76.71      6.04 o 
  -7  10   7       19.41       18.23      3.99 o 
  -6  10   7       63.61       71.23      5.76 o 
  -5  10   7       10.16        8.50      3.17 o 
  -4  10   7        1.39        0.89      2.71 o 
  -3  10   7        7.31       11.12      3.38 o 
  -2  10   7        0.09        1.93      2.09 o 
  -1  10   7        0.16        1.80      2.15 o 
   0  10   7       29.70       36.62      3.58 o 
   1  10   7        0.19        1.38      2.00 o 
   2  10   7       11.41       11.33      2.75 o 
   3  10   7       12.07       10.68      4.85 o 
   4  10   7        4.39        4.16      2.58 o 
   5  10   7        3.59        6.28      3.03 o 
   6  10   7        0.03        0.58      2.62 o 
   7  10   7        0.01       -0.42      2.73 o 
  -6  11   7        1.47        3.19      3.15 o 
  -5  11   7        0.98        1.18      3.05 o 
  -4  11   7        1.64       -1.03      2.70 o 
  -3  11   7        0.60        0.68      2.78 o 
  -2  11   7        0.95        2.76      3.25 o 
  -1  11   7        4.37        6.72      2.51 o 
   0  11   7        0.01       -0.68      2.11 o 
   1  11   7        1.55        1.50      2.59 o 
   2  11   7        0.93        1.75      2.75 o 
   3  11   7        2.54        3.94      2.94 o 
   4  11   7       11.74       12.53      3.48 o 
   5  11   7        4.09        1.39      4.70 o 
 -15   0   8       55.33       70.04     10.16 o 
 -14   0   8        1.01        0.04      5.21 o 
 -13   0   8       26.18       14.64      5.75 o 
 -12   0   8        0.04       -3.02      3.20 o 
 -11   0   8        7.95       16.01      6.13 o 
 -10   0   8       88.28       86.53      6.15 o 
  -9   0   8      300.94      278.32     10.58 o 
  -8   0   8       20.45       21.86      3.64 o 
  -7   0   8        3.19        0.74      4.90 o 
  -6   0   8       94.39       89.75      5.69 o 
  -5   0   8       60.44       76.77      3.78 o 
  -4   0   8      159.18      166.10      6.64 o 
  -3   0   8        9.35        3.05      1.69 o 
  -2   0   8       71.18       49.02      3.16 o 
  -1   0   8        0.18        5.80      1.87 o 
   0   0   8       45.42       34.13      2.76 o 
   1   0   8      160.22      111.02      4.51 o 
   2   0   8      119.64      101.93      5.80 o 
   3   0   8       31.67       23.64      2.67 o 
   4   0   8      155.82      126.19      5.22 o 
   5   0   8       23.82       24.80      3.64 o 
   6   0   8       31.08       35.95      3.34 o 
   7   0   8        6.73        7.25      2.41 o 
   8   0   8      426.13      443.89     14.98 o 
   9   0   8      808.33      822.30     23.01 o 
  10   0   8      677.58      790.61     22.76 o 
  11   0   8       51.25       72.80      6.59 o 
  12   0   8       23.05       22.24      4.71 o 
  13   0   8        1.22       -0.52      3.16 o 
  14   0   8       54.35       59.45      6.75 o 
 -15   1   8        3.77        9.42      4.20 o 
 -14   1   8       10.93        5.86      3.05 o 
 -13   1   8       17.08       14.58      3.50 o 
 -12   1   8       10.13        7.13      2.71 o 
 -11   1   8       62.11       57.13      5.01 o 
 -10   1   8        0.54        1.11      2.64 o 
  -9   1   8        0.81       -1.71      1.61 o 
  -8   1   8       45.34       39.36      3.00 o 
  -7   1   8       35.26       51.56      4.50 o 
  -6   1   8       85.94       72.71      4.39 o 
  -5   1   8      158.87      188.59      4.22 o 
  -4   1   8       16.71        7.88      1.73 o 
  -3   1   8       32.11       24.98      1.78 o 
  -2   1   8       50.09       44.34      2.15 o 
  -1   1   8       50.25       42.79      2.31 o 
   0   1   8      188.00      185.17      4.18 o 
   1   1   8      171.31      144.99      3.69 o 
   2   1   8       46.67       48.41      3.26 o 
   3   1   8      269.75      314.37      6.02 o 
   4   1   8      371.56      347.32      7.34 o 
   5   1   8      423.98      419.02      9.43 o 
   6   1   8      158.39      146.83      4.73 o 
   7   1   8       27.19       28.43      2.68 o 
   8   1   8      176.38      172.62      5.40 o 
   9   1   8        0.06       -0.03      1.74 o 
  10   1   8       88.54       78.59      4.12 o 
  11   1   8       82.87       83.90      5.00 o 
  12   1   8        0.33        1.53      2.40 o 
  13   1   8       78.24       77.07      4.99 o 
  14   1   8       46.20       60.10      4.84 o 
 -15   2   8        9.79        9.42      3.40 o 
 -14   2   8        0.00        0.11      2.63 o 
 -13   2   8        0.01       -1.00      2.50 o 
 -12   2   8        9.96        8.58      2.80 o 
 -11   2   8       20.22        9.87      3.11 o 
 -10   2   8        8.65       12.01      3.53 o 
  -9   2   8        4.38        5.49      2.32 o 
  -8   2   8       61.35       61.70      5.60 o 
  -7   2   8        0.16        1.55      1.89 o 
  -6   2   8        2.11        0.94      1.24 o 
  -5   2   8       36.59       35.41      2.33 o 
  -4   2   8       44.17       53.51      2.30 o 
  -3   2   8        7.50        7.93      1.35 o 
  -2   2   8      486.32      486.61      7.83 o 
  -1   2   8       59.52       91.75      2.93 o 
   0   2   8        3.50        0.48      1.07 o 
   1   2   8       65.66       77.99      3.51 o 
   2   2   8        0.12        0.04      1.31 o 
   3   2   8        1.85        2.04      1.43 o 
   4   2   8      427.74      386.32      7.97 o 
   5   2   8      585.98      570.37     10.51 o 
   6   2   8       72.58       62.94      4.35 o 
   7   2   8        0.09        0.57      1.64 o 
   8   2   8        2.07        3.21      1.85 o 
   9   2   8        0.58        1.38      2.06 o 
  10   2   8       89.25      101.74      4.57 o 
  11   2   8       37.09       38.57      3.25 o 
  12   2   8        0.04        0.17      1.95 o 
  13   2   8       37.38       48.98      3.80 o 
 -15   3   8        4.84        8.08      3.43 o 
 -14   3   8       26.79       25.94      5.01 o 
 -13   3   8       26.80       28.76      4.16 o 
 -12   3   8        0.17        1.65      2.60 o 
 -11   3   8       10.63       16.50      3.35 o 
 -10   3   8       70.04       76.68      5.61 o 
  -9   3   8       15.35        9.73      2.83 o 
  -8   3   8        0.05        0.99      1.63 o 
  -7   3   8        1.67       -0.44      1.63 o 
  -6   3   8       24.99       31.83      2.62 o 
  -5   3   8       14.67       13.13      2.23 o 
  -4   3   8      146.72      143.13      3.65 o 
  -3   3   8      147.58      131.84      3.49 o 
  -2   3   8        0.11        0.19      1.49 o 
  -1   3   8        0.85        1.72      1.28 o 
   0   3   8       57.50       54.16      2.77 o 
   1   3   8      132.00      116.07      4.58 o 
   2   3   8       35.79       29.83      2.35 o 
   3   3   8       10.58       11.98      2.92 o 
   4   3   8        3.96        0.34      1.44 o 
   5   3   8      153.92      141.86      4.67 o 
   6   3   8       87.99       95.19      4.02 o 
   7   3   8       25.69       19.40      2.36 o 
   8   3   8       96.88       99.16      4.34 o 
   9   3   8       44.64       53.19      3.48 o 
  10   3   8       55.85       53.53      3.58 o 
  11   3   8        0.00        0.58      3.69 o 
  12   3   8        6.83       11.62      2.60 o 
  13   3   8       37.03       47.62      3.87 o 
 -14   4   8       15.67       17.03      3.82 o 
 -13   4   8       13.70        7.05      5.61 o 
 -12   4   8        1.79        1.98      2.59 o 
 -11   4   8       23.29       21.86      3.56 o 
 -10   4   8       16.55       10.26      3.28 o 
  -9   4   8        5.11        7.39      3.50 o 
  -8   4   8       21.99       27.00      3.47 o 
  -7   4   8       41.58       50.29      3.61 o 
  -6   4   8      134.44      129.34      5.74 o 
  -5   4   8      266.70      283.47      8.67 o 
  -4   4   8       37.17       39.77      2.79 o 
  -3   4   8      250.68      227.15      6.17 o 
  -2   4   8      105.39       95.47      3.50 o 
  -1   4   8       10.85       10.36      1.73 o 
   0   4   8        5.25        3.58      1.47 o 
   1   4   8       93.53       95.34      4.02 o 
   2   4   8       87.62       86.13      3.62 o 
   3   4   8       22.08       18.33      2.17 o 
   4   4   8        1.30       -0.24      1.46 o 
   5   4   8       57.58       51.45      4.51 o 
   6   4   8       33.42       29.61      2.71 o 
   7   4   8      173.12      155.99      5.20 o 
   8   4   8       76.67       83.05      4.10 o 
   9   4   8       23.68       22.43      2.78 o 
  10   4   8        2.03        2.61      1.98 o 
  11   4   8        0.19       -1.36      1.81 o 
  12   4   8        6.43        7.02      2.37 o 
  13   4   8        2.13        5.21      2.40 o 
 -14   5   8        0.03        0.27      3.11 o 
 -13   5   8        2.34        3.81      3.12 o 
 -12   5   8        3.70        0.25      4.59 o 
 -11   5   8       32.81       32.24      4.12 o 
 -10   5   8      116.03      136.66      9.05 o 
  -9   5   8        1.55        4.22      4.39 o 
  -8   5   8       19.51       17.62      3.15 o 
  -7   5   8        2.02        1.44      2.19 o 
  -6   5   8      109.10       93.27      7.11 o 
  -5   5   8       97.35      114.55      8.67 o 
  -4   5   8      174.04      178.19      6.90 o 
  -3   5   8        0.55       -0.87      1.60 o 
  -2   5   8       27.96       36.80      2.90 o 
  -1   5   8       83.85       80.51      3.95 o 
   0   5   8        0.54       -1.53      1.33 o 
   1   5   8        2.39        0.74      1.63 o 
   2   5   8        0.57        5.02      1.83 o 
   3   5   8        0.44        1.46      1.54 o 
   4   5   8       24.18       26.55      2.60 o 
   5   5   8       14.27        9.96      2.11 o 
   6   5   8       37.45       29.23      4.25 o 
   7   5   8      133.32      129.91      4.93 o 
   8   5   8        0.00       -1.93      1.76 o 
   9   5   8        1.15        0.30      1.77 o 
  10   5   8       22.31       25.60      2.97 o 
  11   5   8       43.18       41.38      3.90 o 
  12   5   8        4.54        4.10      2.29 o 
 -13   6   8        3.32        4.63      4.42 o 
 -12   6   8       43.26       29.90      5.62 o 
 -11   6   8       43.26       39.84      6.03 o 
 -10   6   8       13.95       14.08      6.78 o 
  -9   6   8      114.38      118.04      8.35 o 
  -8   6   8       40.55       48.10      4.32 o 
  -7   6   8       25.64       28.94      3.69 o 
  -6   6   8       10.87        5.95      2.68 o 
  -5   6   8      171.64      163.20      6.99 o 
  -4   6   8      175.08      178.35      7.16 o 
  -3   6   8       50.99       36.76      3.05 o 
  -2   6   8       41.44       62.98      4.38 o 
  -1   6   8        5.07        0.67      1.73 o 
   0   6   8        0.46       -1.76      1.72 o 
   1   6   8        8.63        3.75      2.17 o 
   2   6   8       97.34       78.67      4.25 o 
   3   6   8        9.20        4.18      1.78 o 
   4   6   8        0.08       -2.19      1.46 o 
   5   6   8       14.89       12.72      2.62 o 
   6   6   8        5.59        1.32      1.76 o 
   7   6   8       40.16       49.19      3.47 o 
   8   6   8        0.49        1.79      1.84 o 
   9   6   8        0.04        3.14      2.10 o 
  10   6   8       19.90       24.28      3.69 o 
  11   6   8        9.85       11.10      2.57 o 
 -12   7   8        7.33       11.25      4.75 o 
 -11   7   8        0.35        2.62      4.18 o 
 -10   7   8        4.14        1.74      3.56 o 
  -9   7   8       12.18        9.43      4.10 o 
  -8   7   8       49.22       58.45      5.96 o 
  -7   7   8      175.00      194.33     10.85 o 
  -6   7   8      103.62      101.38      5.97 o 
  -5   7   8      245.19      203.01      8.05 o 
  -4   7   8       97.82      119.80      8.68 o 
  -3   7   8       48.51       40.10      4.01 o 
  -2   7   8        2.39       -0.31      1.82 o 
  -1   7   8        2.10        1.92      1.87 o 
   0   7   8        5.43        7.62      2.29 o 
   1   7   8      207.43      179.45      7.10 o 
   2   7   8        8.30       18.36      2.79 o 
   3   7   8       72.88       66.99      4.21 o 
   4   7   8       45.03       40.46      5.23 o 
   5   7   8        0.05        0.57      1.81 o 
   6   7   8        6.54        5.50      2.09 o 
   7   7   8        3.41        2.56      2.03 o 
   8   7   8        5.67        4.67      2.09 o 
   9   7   8        0.39        2.77      2.12 o 
  10   7   8        6.95       11.57      2.56 o 
 -11   8   8        4.74       -0.72      3.92 o 
 -10   8   8        5.61        1.85      6.58 o 
  -9   8   8       23.22       17.38      4.38 o 
  -8   8   8        2.79        6.69      3.60 o 
  -7   8   8       83.85       82.77      6.43 o 
  -6   8   8       75.91       84.77      5.84 o 
  -5   8   8       31.63       39.02      4.37 o 
  -4   8   8        0.43        3.39      3.05 o 
  -3   8   8        4.03        1.97      2.78 o 
  -2   8   8        0.80        2.93      2.06 o 
  -1   8   8        4.14       10.75      2.46 o 
   0   8   8        8.58       10.72      2.54 o 
   1   8   8      107.46      105.21      5.07 o 
   2   8   8       53.82       52.22      3.95 o 
   3   8   8       63.41       43.94      3.77 o 
   4   8   8        7.23        4.90      2.36 o 
   5   8   8        1.23       -0.25      2.02 o 
   6   8   8        1.07       -0.05      2.34 o 
   7   8   8        2.44        6.88      2.28 o 
   8   8   8        3.20        5.40      2.24 o 
   9   8   8        0.46       -0.70      2.26 o 
  -9   9   8       31.50       28.65      4.47 o 
  -8   9   8       32.98       33.08      4.81 o 
  -7   9   8       10.75       10.38      4.14 o 
  -6   9   8        7.10        0.80      2.95 o 
  -5   9   8        0.06        2.92      2.94 o 
  -4   9   8       77.86       83.90     10.15 o 
  -3   9   8        8.30        3.54      3.45 o 
  -2   9   8       73.53       89.21      6.01 o 
  -1   9   8      112.89      115.63      5.47 o 
   0   9   8       84.52       72.29      8.03 o 
   1   9   8        3.36        5.34      2.28 o 
   2   9   8        0.00       -1.06      2.12 o 
   3   9   8        3.60       -0.52      2.01 o 
   4   9   8       19.82       12.18      2.82 o 
   5   9   8       49.52       54.02      4.34 o 
   6   9   8        3.17        2.68      2.77 o 
   7   9   8        1.02       -1.30      2.53 o 
   8   9   8        4.47        8.20      3.26 o 
  -7  10   8        7.52        3.57      3.52 o 
  -6  10   8       37.89       45.86      5.14 o 
  -5  10   8        1.81        0.58      2.78 o 
  -4  10   8        4.81        3.19      3.06 o 
  -3  10   8       11.22        8.08      4.64 o 
  -2  10   8        7.96        4.61      3.01 o 
  -1  10   8        2.18       -1.74      2.16 o 
   0  10   8        0.56       -0.19      2.11 o 
   1  10   8        6.79        7.00      2.57 o 
   2  10   8        0.00       -0.44      2.60 o 
   3  10   8        3.33        2.09      2.40 o 
   4  10   8       32.81       44.18      4.97 o 
   5  10   8        3.00       -0.27      2.48 o 
   6  10   8        2.93        6.91      3.20 o 
  -4  11   8        0.10        0.47      3.07 o 
  -3  11   8        1.43        1.65      3.07 o 
  -2  11   8        3.76        6.27      3.79 o 
  -1  11   8       19.91       21.04      4.12 o 
   0  11   8        1.16        2.17      2.58 o 
   1  11   8        1.78        5.11      2.60 o 
   2  11   8        0.91       -1.25      2.79 o 
 -14   1   9        4.43        6.43      3.87 o 
 -13   1   9       14.23       18.53      3.62 o 
 -12   1   9       31.46       23.44      3.77 o 
 -11   1   9       36.93       27.88      3.72 o 
 -10   1   9       17.91       18.31      3.36 o 
  -9   1   9       93.46       85.69      4.29 o 
  -8   1   9       10.07        5.97      2.74 o 
  -7   1   9       20.94       18.18      3.17 o 
  -6   1   9        0.46        1.71      1.57 o 
  -5   1   9        8.84       14.43      1.64 o 
  -4   1   9       54.66       53.65      2.51 o 
  -3   1   9       92.43       83.20      3.02 o 
  -2   1   9       79.70       77.91      3.18 o 
  -1   1   9       42.89       34.15      2.61 o 
   0   1   9       42.03       33.41      2.16 o 
   1   1   9      132.44      145.71      4.43 o 
   2   1   9        3.12        2.75      1.57 o 
   3   1   9      181.61      162.89      5.78 o 
   4   1   9      150.84      182.70      5.77 o 
   5   1   9       10.17        7.90      1.96 o 
   6   1   9       43.95       53.42      4.35 o 
   7   1   9      171.55      129.56      8.63 o 
   8   1   9       12.26       18.16      2.98 o 
   9   1   9      167.98      161.27      6.65 o 
  10   1   9      199.18      203.25      7.41 o 
  11   1   9       16.48       22.86      3.33 o 
  12   1   9        0.60       -0.09      2.37 o 
  13   1   9        4.71        2.26      2.78 o 
 -14   2   9        1.26        1.50      2.81 o 
 -13   2   9        4.22        4.02      2.91 o 
 -12   2   9        2.63        4.72      3.13 o 
 -11   2   9        0.22        1.89      2.39 o 
 -10   2   9       35.85       31.82      7.17 o 
  -9   2   9        9.91       19.06      3.26 o 
  -8   2   9        0.49       -0.77      1.99 o 
  -7   2   9        0.02        1.14      2.30 o 
  -6   2   9        0.56        0.08      1.43 o 
  -5   2   9        0.38        1.79      1.38 o 
  -4   2   9       14.39        8.20      1.49 o 
  -3   2   9      159.12      138.66      3.79 o 
  -2   2   9        0.17       -0.85      1.27 o 
  -1   2   9       42.56       56.91      2.94 o 
   0   2   9       27.51       26.35      2.28 o 
   1   2   9      245.36      208.33      5.42 o 
   2   2   9      129.18      129.92      4.90 o 
   3   2   9       93.35       68.11      4.60 o 
   4   2   9       21.30       15.02      2.25 o 
   5   2   9       30.97       44.97      3.02 o 
   6   2   9      206.32      191.25      5.70 o 
   7   2   9      215.19      231.28      8.21 o 
   8   2   9       36.23       45.38      4.13 o 
   9   2   9       34.03       43.58      3.88 o 
  10   2   9       77.21       80.02      4.78 o 
  11   2   9       31.20       22.79      3.36 o 
  12   2   9       84.09      103.06      8.50 o 
 -14   3   9        8.43        9.27      3.43 o 
 -13   3   9        0.06       -0.72      2.64 o 
 -12   3   9        2.32        2.58      2.73 o 
 -11   3   9       10.75        8.94      3.02 o 
 -10   3   9        2.80       -3.28      2.19 o 
  -9   3   9       22.43       21.38      4.40 o 
  -8   3   9       27.92       32.79      4.03 o 
  -7   3   9       25.82       17.71      3.05 o 
  -6   3   9        6.13        3.98      2.36 o 
  -5   3   9       61.99       78.56      4.58 o 
  -4   3   9        3.99        3.15      2.94 o 
  -3   3   9      319.78      289.37      6.45 o 
  -2   3   9        0.63       -0.45      1.33 o 
  -1   3   9       18.36       23.71      2.26 o 
   0   3   9      144.85      138.66      4.45 o 
   1   3   9      118.56      140.42      4.53 o 
   2   3   9      106.37       91.55      3.85 o 
   3   3   9       50.83       65.11      3.42 o 
   4   3   9        3.47        1.54      1.65 o 
   5   3   9       88.62       94.09      4.26 o 
   6   3   9        3.21        3.87      1.85 o 
   7   3   9        4.63        2.98      2.67 o 
   8   3   9       39.22       37.62      3.21 o 
   9   3   9        0.13       -1.59      2.22 o 
  10   3   9        0.40       -2.68      1.79 o 
  11   3   9        3.80        2.83      2.20 o 
  12   3   9        9.14       13.58      2.71 o 
 -13   4   9        0.90       -0.29      2.80 o 
 -12   4   9       23.35       24.47      4.84 o 
 -11   4   9       30.93       31.97      4.19 o 
 -10   4   9        5.59        7.84      3.87 o 
  -9   4   9        0.09        2.94      3.20 o 
  -8   4   9        2.31        5.65      3.83 o 
  -7   4   9       11.02        8.42      2.52 o 
  -6   4   9        8.16       11.34      3.06 o 
  -5   4   9      336.48      331.13      9.87 o 
  -4   4   9        0.00       -0.25      1.97 o 
  -3   4   9        8.66        5.11      1.88 o 
  -2   4   9       26.73       33.90      2.52 o 
  -1   4   9      130.20      124.44      4.25 o 
   0   4   9       30.23       27.47      2.53 o 
   1   4   9        4.57        4.77      1.68 o 
   2   4   9      137.19      118.21      6.18 o 
   3   4   9       89.30      101.64      7.06 o 
   4   4   9       91.51       73.37      4.75 o 
   5   4   9      110.01       84.38      4.03 o 
   6   4   9       87.63       84.44      4.13 o 
   7   4   9        2.46       -0.89      1.73 o 
   8   4   9        8.78       11.14      2.40 o 
   9   4   9        1.92        0.93      1.93 o 
  10   4   9       11.19        9.51      2.44 o 
  11   4   9        0.19       -0.11      2.18 o 
  12   4   9        4.88        2.91      2.33 o 
 -13   5   9        8.39       10.64      4.75 o 
 -12   5   9       50.83       50.60      7.43 o 
 -11   5   9       32.07       29.79      5.53 o 
 -10   5   9        0.47        1.10      3.37 o 
  -9   5   9       62.99       69.13      6.96 o 
  -8   5   9       16.13       14.88      6.06 o 
  -7   5   9       20.70       16.70      3.50 o 
  -6   5   9      134.94      157.04      6.80 o 
  -5   5   9       50.28       48.66      6.50 o 
  -4   5   9       16.87       21.94      5.06 o 
  -3   5   9        0.05       -1.33      1.61 o 
  -2   5   9       33.12       27.00      2.84 o 
  -1   5   9       85.48       83.27      4.21 o 
   0   5   9        0.28        0.55      1.68 o 
   1   5   9      126.01      112.83      5.18 o 
   2   5   9       57.74       48.21      3.13 o 
   3   5   9       84.95       67.25      4.03 o 
   4   5   9       65.18       67.59      3.65 o 
   5   5   9        1.26        0.10      1.72 o 
   6   5   9       13.50       12.41      2.40 o 
   7   5   9       21.50       25.56      3.31 o 
   8   5   9        0.35        0.58      1.90 o 
   9   5   9       19.83       22.29      2.90 o 
  10   5   9       17.75       16.77      2.78 o 
  11   5   9        1.79        0.87      2.40 o 
 -12   6   9        0.08       -3.47      3.72 o 
 -11   6   9        1.41        3.86      3.94 o 
 -10   6   9        0.03        1.34      3.33 o 
  -9   6   9        0.11       -0.18      3.28 o 
  -8   6   9       26.01       30.62      3.96 o 
  -7   6   9      121.68      115.95      6.32 o 
  -6   6   9       89.12       82.66      5.57 o 
  -5   6   9       85.22       72.63      5.16 o 
  -4   6   9        7.18       14.80      3.09 o 
  -3   6   9        1.08       -1.44      2.72 o 
  -2   6   9        3.13        6.05      2.29 o 
  -1   6   9       76.48       63.22      3.91 o 
   0   6   9        0.32       -2.36      1.57 o 
   1   6   9        1.46        2.01      1.93 o 
   2   6   9        0.02       -1.34      1.76 o 
   3   6   9       56.94       50.59      3.37 o 
   4   6   9       34.99       23.29      2.67 o 
   5   6   9       44.72       37.58      3.13 o 
   6   6   9        2.41        1.48      1.80 o 
   7   6   9       41.19       41.45      4.29 o 
   8   6   9        1.24        0.30      1.87 o 
   9   6   9        6.46        4.30      2.24 o 
  10   6   9        3.30        5.59      2.33 o 
 -11   7   9        0.16       -3.91      3.38 o 
 -10   7   9        1.76        4.68      4.18 o 
  -9   7   9        0.03       -2.82      3.26 o 
  -8   7   9       31.28       34.55      6.01 o 
  -7   7   9       25.99       22.07      7.77 o 
  -6   7   9        2.09       -0.29      4.48 o 
  -5   7   9       39.28       37.21      4.42 o 
  -4   7   9       26.52       21.41      4.83 o 
  -3   7   9       81.95       89.40      5.76 o 
  -2   7   9      108.41      107.42      7.54 o 
  -1   7   9        9.70        7.61      2.39 o 
   0   7   9        0.55        1.71      2.00 o 
   1   7   9        0.06       -0.81      1.84 o 
   2   7   9        0.01        0.05      2.13 o 
   3   7   9       29.27       29.20      3.33 o 
   4   7   9       31.96       19.22      3.00 o 
   5   7   9        0.98       -1.99      3.04 o 
   6   7   9        0.28        0.27      1.91 o 
   7   7   9        0.05        2.75      2.12 o 
   8   7   9        1.03        1.16      2.09 o 
   9   7   9        0.00       -0.10      2.16 o 
 -10   8   9        6.26        9.72      4.63 o 
  -9   8   9        3.20        4.07      4.03 o 
  -8   8   9        4.32        6.39      3.26 o 
  -7   8   9        5.13        8.35      3.14 o 
  -6   8   9        2.59        8.57      3.24 o 
  -5   8   9        2.39        1.29      2.67 o 
  -4   8   9       21.15       23.91      3.90 o 
  -3   8   9       44.46       43.46     10.49 o 
  -2   8   9        0.39       -2.09      2.28 o 
  -1   8   9       37.33       43.18      3.73 o 
   0   8   9      117.29       92.66      9.55 o 
   1   8   9       78.93       67.25      4.47 o 
   2   8   9       10.74       11.18      3.06 o 
   3   8   9        0.09       -0.71      2.18 o 
   4   8   9        3.23        5.35      2.38 o 
   5   8   9       16.48       22.12      3.35 o 
   6   8   9        2.25        3.96      2.46 o 
   7   8   9        8.47        7.31      2.78 o 
   8   8   9        0.02        2.76      2.55 o 
  -8   9   9        7.11        6.42      3.47 o 
  -7   9   9        0.42        5.51      3.39 o 
  -6   9   9        5.98        1.81      3.03 o 
  -5   9   9       22.60       40.19      8.52 o 
  -4   9   9       55.24       52.15      5.19 o 
  -3   9   9        0.05        2.59      2.79 o 
  -2   9   9       28.46       35.57      5.27 o 
  -1   9   9        6.12        4.94      2.43 o 
   0   9   9        9.01       12.15      2.78 o 
   1   9   9        2.80        0.51      2.13 o 
   2   9   9        2.71        0.88      2.32 o 
   3   9   9        6.10        9.02      2.76 o 
   4   9   9        0.00       -3.03      2.07 o 
   5   9   9        8.37        8.34      2.78 o 
   6   9   9       11.71       13.36      3.11 o 
  -5  10   9        4.66        7.26      3.40 o 
  -4  10   9        3.47        2.23      3.16 o 
  -3  10   9       15.53       12.73      3.69 o 
  -2  10   9       12.69       16.58      4.16 o 
  -1  10   9        0.12        1.18      2.83 o 
   0  10   9        0.35        4.67      2.44 o 
   1  10   9        4.51        5.53      2.63 o 
   2  10   9        0.71        0.29      3.66 o 
   3  10   9        1.13       -1.35      2.55 o 
   4  10   9        0.52       -2.29      2.37 o 
 -14   0  10        8.59       13.99      6.87 o 
 -13   0  10       15.97        8.93      6.00 o 
 -12   0  10       10.35        1.99      4.99 o 
 -11   0  10       24.64       24.30      6.73 o 
 -10   0  10       27.46       25.08      4.32 o 
  -9   0  10       59.93       55.99      5.48 o 
  -8   0  10        6.12       -0.45      2.95 o 
  -7   0  10       18.97       14.26      4.41 o 
  -6   0  10        7.69        8.33      3.08 o 
  -5   0  10      124.09      113.47      9.51 o 
  -4   0  10      137.98      123.40      5.37 o 
  -3   0  10       44.31       40.77      3.50 o 
  -2   0  10        1.90        4.37      2.31 o 
  -1   0  10      164.85      161.12      6.28 o 
   0   0  10        3.09        2.40      2.58 o 
   1   0  10      358.70      419.72     19.91 o 
   2   0  10       26.27       17.85      3.89 o 
   3   0  10      247.60      179.19      8.68 o 
   4   0  10       22.21       36.37      7.18 o 
   5   0  10      422.22      352.86     13.11 o 
   6   0  10      939.45      956.23     28.21 o 
   7   0  10      203.14      220.09     10.41 o 
   8   0  10       14.70       10.18      3.74 o 
   9   0  10      117.27      128.83      8.64 o 
  10   0  10        0.27        3.65      7.96 o 
  11   0  10        2.35        0.33      3.65 o 
  12   0  10       29.74       23.31      5.25 o 
 -13   1  10        4.75        8.01      4.06 o 
 -12   1  10        7.02        6.60      2.96 o 
 -11   1  10        0.25        0.04      2.55 o 
 -10   1  10       41.82       38.02      4.11 o 
  -9   1  10        0.02       -0.29      2.34 o 
  -8   1  10       25.75       26.62      3.36 o 
  -7   1  10        1.23       -0.38      1.56 o 
  -6   1  10        2.19        1.67      1.85 o 
  -5   1  10       11.81       13.00      2.04 o 
  -4   1  10        3.06        0.91      1.79 o 
  -3   1  10      238.33      273.32      6.32 o 
  -2   1  10      183.65      149.69      5.35 o 
  -1   1  10      650.02      552.27     10.22 o 
   0   1  10        4.94       15.62      2.26 o 
   1   1  10      175.73      194.24      6.57 o 
   2   1  10      494.88      477.62     11.71 o 
   3   1  10       80.00       85.05      5.37 o 
   4   1  10       99.12       79.10      4.38 o 
   5   1  10      136.80      134.30      5.57 o 
   6   1  10       41.53       37.70      3.57 o 
   7   1  10        0.24       -1.44      1.95 o 
   8   1  10        0.38        1.53      2.29 o 
   9   1  10       16.14       15.76      4.49 o 
  10   1  10       12.19       10.08      2.85 o 
  11   1  10       97.21      114.72      6.09 o 
  12   1  10        2.02        4.36      2.78 o 
 -13   2  10       11.57        5.85      3.17 o 
 -12   2  10        8.85        4.46      2.83 o 
 -11   2  10        0.12       -2.71      2.58 o 
 -10   2  10        9.40        5.91      2.91 o 
  -9   2  10        3.93        0.12      2.47 o 
  -8   2  10       12.03        9.47      2.83 o 
  -7   2  10        0.06       -0.05      2.08 o 
  -6   2  10        3.24        0.29      4.81 o 
  -5   2  10       36.48       37.34      3.03 o 
  -4   2  10       16.06       23.13      2.28 o 
  -3   2  10      196.91      228.28      7.90 o 
  -2   2  10        0.43        1.21      1.63 o 
  -1   2  10       27.53       26.60      4.28 o 
   0   2  10       54.85       53.76      3.20 o 
   1   2  10      287.42      295.24      7.89 o 
   2   2  10      275.14      231.62      6.97 o 
   3   2  10       90.29       77.04      3.82 o 
   4   2  10        1.14       -1.36      1.67 o 
   5   2  10       10.85        8.00      2.18 o 
   6   2  10        2.26        1.59      1.79 o 
   7   2  10        2.49        0.12      1.91 o 
   8   2  10        0.06        0.85      2.04 o 
   9   2  10       15.77       13.70      3.00 o 
  10   2  10        5.00        7.37      2.72 o 
  11   2  10       10.31       14.38      3.26 o 
 -13   3  10       32.98       32.01      4.59 o 
 -12   3  10        6.89        3.84      3.24 o 
 -11   3  10        2.40        9.42      4.21 o 
 -10   3  10        7.78        1.18      7.14 o 
  -9   3  10        1.80       -0.35      3.81 o 
  -8   3  10       24.73       32.63      5.12 o 
  -7   3  10        0.18       -3.04      3.96 o 
  -6   3  10        1.45        3.95      2.30 o 
  -5   3  10       39.87       44.61      3.95 o 
  -4   3  10        2.88        2.06      2.29 o 
  -3   3  10        0.94        0.30      1.63 o 
  -2   3  10      392.26      351.67      7.69 o 
  -1   3  10      166.55      167.91      5.12 o 
   0   3  10       43.13       43.88      4.35 o 
   1   3  10       69.13       59.32      3.42 o 
   2   3  10      252.14      258.02      6.60 o 
   3   3  10      144.74      138.37      4.93 o 
   4   3  10       25.54       19.12      2.48 o 
   5   3  10        0.23        4.83      1.89 o 
   6   3  10        0.36        1.33      1.79 o 
   7   3  10        4.15        3.10      2.00 o 
   8   3  10       11.90       17.53      2.72 o 
   9   3  10       14.04       18.18      2.86 o 
  10   3  10        0.09        1.14      2.41 o 
  11   3  10        1.20        1.16      2.60 o 
 -12   4  10        0.00        1.24      3.72 o 
 -11   4  10        3.56        3.20      7.32 o 
 -10   4  10       11.21       11.77      4.26 o 
  -9   4  10       22.95       25.33      5.02 o 
  -8   4  10       17.03       19.48      4.75 o 
  -7   4  10        1.20       -0.69      6.44 o 
  -6   4  10      110.02      118.00      6.04 o 
  -5   4  10       29.00       26.07      3.59 o 
  -4   4  10      283.79      254.81      8.74 o 
  -3   4  10       65.85       70.10      4.77 o 
  -2   4  10       84.00       75.76      4.99 o 
  -1   4  10       80.63       98.89      4.11 o 
   0   4  10        6.18        1.58      1.68 o 
   1   4  10        3.02        4.01      2.02 o 
   2   4  10        6.54        5.32      2.38 o 
   3   4  10       26.70       20.83      2.54 o 
   4   4  10      128.31      114.74      4.63 o 
   5   4  10       35.84       27.46      2.91 o 
   6   4  10       16.00       16.45      2.62 o 
   7   4  10       63.29       40.88      3.43 o 
   8   4  10        4.28        7.87      2.29 o 
   9   4  10        2.43        2.60      2.16 o 
  10   4  10       10.79        9.11      2.49 o 
 -12   5  10       15.87       16.39      7.90 o 
 -11   5  10       12.51       11.29      4.88 o 
 -10   5  10       16.94       16.40      4.85 o 
  -9   5  10       28.44       31.90      5.66 o 
  -8   5  10       14.56       10.51      4.12 o 
  -7   5  10        0.25       -0.80      2.36 o 
  -6   5  10        4.44        9.98      2.90 o 
  -5   5  10       69.47       73.13      6.21 o 
  -4   5  10       11.54        9.16      3.16 o 
  -3   5  10       48.05       52.05      4.48 o 
  -2   5  10        9.58       15.70      2.57 o 
  -1   5  10       12.28       12.92      2.42 o 
   0   5  10       19.16       19.32      2.70 o 
   1   5  10        0.13       -0.75      1.76 o 
   2   5  10        2.56        2.14      1.74 o 
   3   5  10       18.01       21.40      3.44 o 
   4   5  10        3.67       -0.06      1.76 o 
   5   5  10        7.70        2.13      1.92 o 
   6   5  10        3.63        1.45      1.93 o 
   7   5  10        2.82       -0.67      1.89 o 
   8   5  10       27.94       26.02      3.12 o 
   9   5  10        7.30        5.64      2.38 o 
  10   5  10        0.10        1.16      2.18 o 
 -11   6  10        2.84        6.50      4.52 o 
 -10   6  10        5.26        5.54      7.03 o 
  -9   6  10        0.40       -0.40      3.65 o 
  -8   6  10        3.41        5.39      3.78 o 
  -7   6  10      112.31      109.31      6.37 o 
  -6   6  10      113.18      125.63      6.75 o 
  -5   6  10        6.65        7.64      2.89 o 
  -4   6  10        4.12       -1.16      3.19 o 
  -3   6  10        4.80        4.86      2.71 o 
  -2   6  10        0.01       -1.51      1.84 o 
  -1   6  10       11.69        6.16      2.23 o 
   0   6  10        5.05        2.82      1.96 o 
   1   6  10        9.90        4.29      2.09 o 
   2   6  10        0.65       -1.08      1.87 o 
   3   6  10        3.82        2.41      2.03 o 
   4   6  10       24.39       31.53      3.11 o 
   5   6  10        1.81        1.34      1.93 o 
   6   6  10        6.06        7.75      2.35 o 
   7   6  10       26.19       27.54      3.28 o 
   8   6  10       38.02       35.90      3.52 o 
   9   6  10        0.51        6.20      2.50 o 
 -10   7  10        1.93        3.98      4.43 o 
  -9   7  10        0.04       -1.89      4.01 o 
  -8   7  10        4.76        1.86      3.99 o 
  -7   7  10       46.99       30.71      4.27 o 
  -6   7  10        0.01        0.05      2.60 o 
  -5   7  10        0.25       -0.27      3.90 o 
  -4   7  10        3.47        0.49      2.69 o 
  -3   7  10       18.41       24.14      3.80 o 
  -2   7  10       21.31       15.99      3.47 o 
  -1   7  10        2.19       -0.24      2.64 o 
   0   7  10       80.12       94.24      5.04 o 
   1   7  10       50.92       54.87      4.19 o 
   2   7  10       38.94       32.78      3.47 o 
   3   7  10        1.22        2.94      2.11 o 
   4   7  10       12.65       10.29      2.96 o 
   5   7  10        2.39       -0.15      2.13 o 
   6   7  10        2.38        0.66      2.23 o 
   7   7  10        0.39        1.90      3.26 o 
   8   7  10        9.04        9.14      2.68 o 
  -8   8  10       16.65       19.68      5.42 o 
  -7   8  10        0.05       -1.40      2.73 o 
  -6   8  10        5.87        3.07      2.98 o 
  -5   8  10        8.35        8.67      3.14 o 
  -4   8  10       12.58        9.38      3.86 o 
  -3   8  10        1.89        1.11      2.60 o 
  -2   8  10       29.46       29.83      4.30 o 
  -1   8  10       21.99       16.43      3.05 o 
   0   8  10        4.88        0.21      2.22 o 
   1   8  10        5.33        2.90      2.29 o 
   2   8  10        0.93       -0.38      2.16 o 
   3   8  10        0.08        1.54      2.50 o 
   4   8  10        8.73       13.34      2.96 o 
   5   8  10        2.48        3.30      2.47 o 
   6   8  10        0.05       -1.56      3.11 o 
  -6   9  10        5.47        9.92      5.39 o 
  -5   9  10       13.57       12.04      3.63 o 
  -4   9  10       19.63       17.63      4.07 o 
  -3   9  10        9.78       10.29      3.54 o 
  -2   9  10        4.66        5.22      3.02 o 
  -1   9  10        0.24       -0.57      2.55 o 
   0   9  10        0.02       -2.99      2.00 o 
   1   9  10        0.01        1.03      2.33 o 
   2   9  10        5.61        2.88      3.14 o 
   3   9  10        7.34       12.90      3.40 o 
   4   9  10       11.67       17.94      3.39 o 
 -12   1  11        0.03        1.19      3.61 o 
 -11   1  11        3.68        0.17      2.87 o 
 -10   1  11        7.31        6.78      3.06 o 
  -9   1  11       10.85       16.25      3.40 o 
  -8   1  11       53.13       41.13      5.41 o 
  -7   1  11        1.91        3.30      2.58 o 
  -6   1  11       77.93       81.96      5.30 o 
  -5   1  11       15.98       17.56      3.28 o 
  -4   1  11       89.25       65.18      8.96 o 
  -3   1  11        3.48        1.26      1.62 o 
  -2   1  11      168.45      175.47      5.36 o 
  -1   1  11        8.08       11.31      2.19 o 
   0   1  11       81.08       63.60      3.51 o 
   1   1  11       69.61       56.19      3.87 o 
   2   1  11       32.96       52.79      3.78 o 
   3   1  11       27.34       28.05      3.47 o 
   4   1  11       41.91       42.15      4.47 o 
   5   1  11        5.32       -0.92      1.94 o 
   6   1  11       17.06       11.39      2.69 o 
   7   1  11       30.44       28.25      3.55 o 
   8   1  11        6.58        5.80      2.60 o 
   9   1  11        4.24        5.18      2.80 o 
  10   1  11        1.90        6.32      2.77 o 
 -12   2  11        9.11        8.93      5.06 o 
 -11   2  11       10.84        6.41      4.07 o 
 -10   2  11       31.20       29.75      5.32 o 
  -9   2  11        7.76        5.73      3.71 o 
  -8   2  11       53.82       46.28      5.76 o 
  -7   2  11       14.78       21.85      4.62 o 
  -6   2  11        3.23        3.55      3.23 o 
  -5   2  11       26.96       17.50      3.11 o 
  -4   2  11        4.90        9.53      2.37 o 
  -3   2  11        0.17       -1.09      1.69 o 
  -2   2  11      350.86      401.14      8.63 o 
  -1   2  11      272.18      254.53      9.68 o 
   0   2  11       17.30       19.72      2.84 o 
   1   2  11       25.49       31.34      2.69 o 
   2   2  11        0.03       -1.51      1.59 o 
   3   2  11       12.20        9.90      2.16 o 
   4   2  11       24.60       19.81      2.98 o 
   5   2  11        9.39        4.12      2.28 o 
   6   2  11       12.25        9.98      2.57 o 
   7   2  11        0.19        1.33      2.23 o 
   8   2  11       34.80       36.06      3.98 o 
   9   2  11       18.44       15.48      3.16 o 
  10   2  11        0.04       -0.31      2.63 o 
 -12   3  11       17.44       17.42     11.19 o 
 -11   3  11        4.44        2.58      4.27 o 
 -10   3  11        2.13        1.36      3.41 o 
  -9   3  11        7.58       10.88      3.99 o 
  -8   3  11        1.42        1.51      3.64 o 
  -7   3  11       70.41       72.32      7.11 o 
  -6   3  11       75.91       86.39      7.17 o 
  -5   3  11       14.45       10.91      2.90 o 
  -4   3  11      205.07      195.77     14.61 o 
  -3   3  11       52.44       66.90      4.01 o 
  -2   3  11        3.61        1.03      1.84 o 
  -1   3  11       48.96       62.69      3.84 o 
   0   3  11       34.82       42.17      3.14 o 
   1   3  11       29.39       26.61      2.74 o 
   2   3  11        0.68       -0.37      1.65 o 
   3   3  11        5.31        5.01      1.95 o 
   4   3  11       51.97       42.41      4.05 o 
   5   3  11        0.21       -0.10      1.77 o 
   6   3  11        0.00        1.05      1.96 o 
   7   3  11        6.84        6.48      2.81 o 
   8   3  11        0.63        1.15      2.37 o 
   9   3  11        0.19        1.63      2.69 o 
  10   3  11        0.87        2.51      2.60 o 
 -11   4  11        1.41        0.67      3.61 o 
 -10   4  11        0.65       -0.93      3.76 o 
  -9   4  11       17.04       21.29      5.21 o 
  -8   4  11        8.82       11.28      4.22 o 
  -7   4  11        8.39       11.67      4.14 o 
  -6   4  11       22.26       22.29      4.92 o 
  -5   4  11       70.68       81.65      6.25 o 
  -4   4  11      157.36      144.70      6.95 o 
  -3   4  11        1.60        4.69      2.74 o 
  -2   4  11       40.88       39.61      3.39 o 
  -1   4  11       56.69       58.84      4.87 o 
   0   4  11       70.99       58.79      6.07 o 
   1   4  11        0.36        1.36      1.79 o 
   2   4  11       26.13       26.09      2.80 o 
   3   4  11       14.87       12.17      2.32 o 
   4   4  11        2.40        4.80      2.13 o 
   5   4  11       26.29       24.95      3.23 o 
   6   4  11       13.17       16.18      2.78 o 
   7   4  11       29.04       29.28      3.27 o 
   8   4  11        0.19       -1.62      2.00 o 
   9   4  11        1.28       -0.72      2.53 o 
 -10   5  11       38.84       33.29      9.15 o 
  -9   5  11       14.03        9.94      4.45 o 
  -8   5  11        0.42       -1.94      3.56 o 
  -7   5  11        2.02        0.15      3.78 o 
  -6   5  11       72.88       78.34      6.76 o 
  -5   5  11       18.57       23.50      3.79 o 
  -4   5  11       26.55       22.61      4.90 o 
  -3   5  11        0.34       -0.29      2.51 o 
  -2   5  11       18.08       17.91      3.67 o 
  -1   5  11        2.52        0.31      1.90 o 
   0   5  11       51.23       44.77      6.43 o 
   1   5  11       48.22       41.90      3.59 o 
   2   5  11        0.56        2.20      2.07 o 
   3   5  11      116.18       96.58      5.14 o 
   4   5  11       10.49        9.44      4.28 o 
   5   5  11        1.04        0.44      2.00 o 
   6   5  11        9.69        4.61      2.31 o 
   7   5  11       20.77       21.93      3.21 o 
   8   5  11        0.66        4.75      2.38 o 
  -9   6  11        7.54       17.95      5.07 o 
  -8   6  11       22.80       29.19      5.88 o 
  -7   6  11       17.21       12.92      4.74 o 
  -6   6  11        1.82        0.31      2.64 o 
  -5   6  11       29.54       30.42      4.25 o 
  -4   6  11        1.22       -1.23      2.47 o 
  -3   6  11        6.86        4.14      2.84 o 
  -2   6  11        1.69       -0.40      2.34 o 
  -1   6  11       16.86       17.13      2.82 o 
   0   6  11        0.09       -0.77      1.98 o 
   1   6  11       17.67       16.29      3.34 o 
   2   6  11        2.15        0.54      2.09 o 
   3   6  11        0.22       -1.39      2.79 o 
   4   6  11        0.26        2.98      2.25 o 
   5   6  11        2.71        0.88      2.13 o 
   6   6  11        4.07       -0.01      3.01 o 
   7   6  11        1.91       -1.73      2.09 o 
  -8   7  11        0.09        1.64      5.23 o 
  -7   7  11        2.08        2.54      2.87 o 
  -6   7  11        0.38        2.60      2.89 o 
  -5   7  11        0.04       -0.54      2.55 o 
  -4   7  11        0.00        0.51      2.82 o 
  -3   7  11        0.68        2.37      2.80 o 
  -2   7  11        1.40        1.81      2.76 o 
  -1   7  11        0.51        1.85      2.70 o 
   0   7  11        0.01        0.18      2.14 o 
   1   7  11        0.00        0.25      2.19 o 
   2   7  11        0.58        0.50      2.08 o 
   3   7  11        1.70       -0.84      2.08 o 
   4   7  11        0.85        1.36      2.55 o 
   5   7  11        0.78        5.53      2.67 o 
   6   7  11        0.18        0.64      2.36 o 
  -6   8  11        0.45        2.18      3.10 o 
  -5   8  11        9.68       13.29      3.61 o 
  -4   8  11       11.13        7.89      4.73 o 
  -3   8  11        1.98        1.93      3.06 o 
  -2   8  11        3.82        3.22      2.94 o 
  -1   8  11        0.62        4.91      3.07 o 
   0   8  11        0.00       -0.02      2.33 o 
   1   8  11        4.66        3.13      2.40 o 
   2   8  11        7.35       12.85      4.48 o 
   3   8  11        2.85        3.22      2.55 o 
   4   8  11        2.07        3.69      2.91 o 
  -2   9  11        1.86        0.44      2.95 o 
  -1   9  11       10.09       15.42      4.03 o 
 -11   0  12        0.15       -1.41      4.74 o 
 -10   0  12        8.13        9.80      6.11 o 
  -9   0  12        9.79        7.96      5.46 o 
  -8   0  12       32.79       39.47      7.09 o 
  -7   0  12       32.29       25.89      6.58 o 
  -6   0  12        3.86        2.46      4.95 o 
  -5   0  12       23.99       14.07      5.57 o 
  -4   0  12        0.26       -4.52      4.12 o 
  -3   0  12        2.05        4.56      3.17 o 
  -2   0  12        0.06        1.59      3.31 o 
  -1   0  12      141.54      148.37      8.30 o 
   0   0  12      159.23      155.39     11.28 o 
   1   0  12      157.14      166.30     10.76 o 
   2   0  12       63.86       41.60      5.30 o 
   3   0  12      187.68      181.57     14.57 o 
   4   0  12       33.54       39.90      5.53 o 
   5   0  12       40.11       23.33      4.87 o 
   6   0  12       30.18       23.18      4.92 o 
   7   0  12        1.08       -0.48      3.13 o 
   8   0  12        0.01        5.43      3.80 o 
   9   0  12        0.81       -3.63      3.60 o 
 -11   1  12        0.00        7.09      5.60 o 
 -10   1  12        3.23       -4.41      2.94 o 
  -9   1  12        1.73        1.41      3.41 o 
  -8   1  12        5.09        1.84      7.76 o 
  -7   1  12        5.08        0.82      3.47 o 
  -6   1  12       24.54       23.96      3.86 o 
  -5   1  12        0.53       -0.92      2.79 o 
  -4   1  12       56.30       48.25      6.99 o 
  -3   1  12      161.92      165.94      6.02 o 
  -2   1  12      144.57      156.73      5.90 o 
  -1   1  12      137.13      143.42      5.83 o 
   0   1  12       23.28       19.55      2.92 o 
   1   1  12       14.47        7.12      2.47 o 
   2   1  12       27.92       24.48      3.21 o 
   3   1  12        8.33        9.92      2.59 o 
   4   1  12        7.10        8.61      2.52 o 
   5   1  12        3.77        2.78      2.32 o 
   6   1  12        7.55        9.69      2.71 o 
   7   1  12        4.54        4.38      2.62 o 
   8   1  12       14.84       14.58      3.57 o 
   9   1  12        1.57        2.94      2.70 o 
 -11   2  12        0.68       -0.94      3.49 o 
 -10   2  12       10.12        5.97      4.04 o 
  -9   2  12        0.80       -4.09      3.27 o 
  -8   2  12        1.71        1.22      3.54 o 
  -7   2  12        0.42        1.51      3.53 o 
  -6   2  12        9.37        4.65      3.70 o 
  -5   2  12       13.47       14.15      4.22 o 
  -4   2  12       34.07       30.23      3.79 o 
  -3   2  12       73.51       65.83      4.80 o 
  -2   2  12       14.52       20.49      2.65 o 
  -1   2  12      124.31      105.92      5.04 o 
   0   2  12        1.86       -0.17      2.40 o 
   1   2  12        0.25       -2.82      1.88 o 
   2   2  12        0.03        1.03      2.15 o 
   3   2  12        2.58        1.88      2.17 o 
   4   2  12        0.71       -2.50      2.00 o 
   5   2  12        1.85        6.51      2.47 o 
   6   2  12       10.58        8.85      2.78 o 
   7   2  12        0.76        0.11      2.41 o 
   8   2  12        1.00        1.74      2.45 o 
 -10   3  12        0.35        1.40      3.78 o 
  -9   3  12       10.08       10.28      4.53 o 
  -8   3  12       12.77       15.73      4.67 o 
  -7   3  12       13.17       16.09      4.62 o 
  -6   3  12       44.27       42.85      8.39 o 
  -5   3  12       74.79       87.64      7.58 o 
  -4   3  12      101.02      103.26      5.97 o 
  -3   3  12        0.76        1.80      2.60 o 
  -2   3  12       26.48       30.05      3.27 o 
  -1   3  12       84.19       69.92      5.95 o 
   0   3  12       16.35       11.17      2.34 o 
   1   3  12        2.63        3.53      2.14 o 
   2   3  12       26.55       31.09      3.11 o 
   3   3  12       18.57       20.61      2.75 o 
   4   3  12        0.81       -1.78      2.06 o 
   5   3  12       11.51        7.49      2.70 o 
   6   3  12        0.08       -0.15      2.30 o 
   7   3  12        0.52       -0.05      2.38 o 
   8   3  12        0.34       -0.71      2.40 o 
 -10   4  12       11.60       14.87      5.02 o 
  -9   4  12       18.69       25.11      8.26 o 
  -8   4  12        1.15        4.95      5.10 o 
  -7   4  12       32.72       36.03      6.11 o 
  -6   4  12      104.62      105.88     20.65 o 
  -5   4  12       14.75       21.08      3.72 o 
  -4   4  12        0.33        3.11      2.84 o 
  -3   4  12        3.74        1.33      2.51 o 
  -2   4  12       11.24        6.67      3.76 o 
  -1   4  12       17.45       11.61      2.63 o 
   0   4  12        8.66        5.27      2.34 o 
   1   4  12       57.72       60.49      3.80 o 
   2   4  12       19.45       18.02      2.73 o 
   3   4  12       29.61       28.23      3.15 o 
   4   4  12        8.91        3.90      2.36 o 
   5   4  12        0.27       -1.12      1.95 o 
   6   4  12        0.85       -0.91      2.22 o 
   7   4  12        1.16       -0.31      2.41 o 
  -9   5  12       25.14       23.36      5.50 o 
  -8   5  12       40.40       40.93      7.03 o 
  -7   5  12        8.63        9.10      4.73 o 
  -6   5  12       14.89       15.57      5.07 o 
  -5   5  12        8.88       15.00      3.56 o 
  -4   5  12        0.72        2.15      2.60 o 
  -3   5  12        1.97        3.36      3.99 o 
  -2   5  12        0.05        3.43      2.75 o 
  -1   5  12       10.09       12.11      2.71 o 
   0   5  12        2.49        2.98      2.17 o 
   1   5  12        0.39        2.77      2.19 o 
   2   5  12       13.33        9.93      3.55 o 
   3   5  12        0.58        0.19      2.22 o 
   4   5  12        3.49        6.00      3.53 o 
   5   5  12       10.76        4.26      2.62 o 
   6   5  12       24.99       17.01      3.01 o 
  -7   6  12        0.38        5.51      4.32 o 
  -6   6  12        3.86        5.59      3.03 o 
  -5   6  12        2.90        0.19      2.90 o 
  -4   6  12       32.90       36.67      4.71 o 
  -3   6  12        7.32        7.15      3.31 o 
  -2   6  12        1.59        4.25      2.93 o 
  -1   6  12        0.25       -0.85      2.51 o 
   0   6  12        0.27        0.75      2.23 o 
   1   6  12       12.48       14.27      2.94 o 
   2   6  12        5.86        4.06      2.36 o 
   3   6  12        1.42        4.65      2.45 o 
   4   6  12        2.02        0.39      2.38 o 
   5   6  12       18.87       14.40      3.26 o 
  -6   7  12       10.62        3.74      4.25 o 
  -5   7  12        0.01        3.93      3.15 o 
  -4   7  12        1.40        1.15      2.86 o 
  -3   7  12        5.73        6.55      3.35 o 
  -2   7  12       21.01       22.18      4.16 o 
  -1   7  12        0.44        2.64      2.86 o 
   0   7  12        1.47        3.20      2.41 o 
   1   7  12        3.71        6.48      2.62 o 
   2   7  12        0.16        4.97      2.56 o 
   3   7  12        1.92        1.58      2.54 o 
  -9   1  13       20.11       21.88      6.94 o 
  -8   1  13        4.13       -0.04      5.17 o 
  -7   1  13        2.51       -0.69      4.81 o 
  -6   1  13        0.09        0.14      4.92 o 
  -5   1  13       16.22       23.36      6.94 o 
  -4   1  13       23.97       14.47     11.41 o 
  -3   1  13        4.48       -4.00      4.00 o 
  -2   1  13       13.22        7.10      2.49 o 
  -1   1  13        0.60       -1.70      2.08 o 
   0   1  13        5.63        5.63      2.46 o 
   1   1  13       18.69       20.32      3.16 o 
   2   1  13        0.08       -0.88      2.24 o 
   3   1  13        2.66        5.19      2.54 o 
   4   1  13        0.01        1.23      2.23 o 
   5   1  13        6.65        5.54      3.44 o 
   6   1  13        0.67       -0.06      2.39 o 
   7   1  13        1.96        2.82      3.37 o 
  -9   2  13       16.58       16.11      5.03 o 
  -8   2  13       19.98       24.00      5.40 o 
  -7   2  13        7.85       12.46      4.70 o 
  -6   2  13       15.44        9.02      4.45 o 
  -5   2  13       50.62       51.14      6.51 o 
  -4   2  13       38.05       40.28      8.57 o 
  -3   2  13        0.02        0.23      4.21 o 
  -2   2  13       28.97       25.56      3.34 o 
  -1   2  13        0.04        2.26      2.32 o 
   0   2  13       42.84       50.38      4.08 o 
   1   2  13        0.30        1.51      2.28 o 
   2   2  13        1.03        0.44      2.23 o 
   3   2  13        2.50        4.71      2.38 o 
   4   2  13        0.30        3.71      2.47 o 
   5   2  13        6.12        5.01      2.72 o 
   6   2  13        0.53        3.57      3.60 o 
  -8   3  13        3.67       -0.93      3.92 o 
  -7   3  13       33.13       34.75      5.93 o 
  -6   3  13        1.57        1.84      4.34 o 
  -5   3  13        0.09       -2.92      3.54 o 
  -4   3  13        1.84        0.31      2.59 o 
  -3   3  13        1.17       -0.09      3.20 o 
  -2   3  13        1.28        1.82      2.65 o 
  -1   3  13       11.58       11.20      2.73 o 
   0   3  13       24.31       19.48      3.22 o 
   1   3  13       29.90       34.67      3.82 o 
   2   3  13        1.89       -3.22      2.16 o 
   3   3  13        1.90        4.21      2.61 o 
   4   3  13        3.96        3.39      2.59 o 
   5   3  13       20.28       20.52      3.59 o 
   6   3  13        0.07       -1.59      2.49 o 
  -7   4  13        0.05        3.54      4.16 o 
  -6   4  13        3.15        4.51      4.32 o 
  -5   4  13        2.59        0.75      3.61 o 
  -4   4  13        2.27        0.94      2.69 o 
  -3   4  13        0.44        1.40      2.74 o 
  -2   4  13        0.08        1.35      2.69 o 
  -1   4  13        0.76        0.07      2.24 o 
   0   4  13        0.08        2.79      2.29 o 
   1   4  13        3.74        7.05      3.21 o 
   2   4  13        3.76        5.56      2.57 o 
   3   4  13        9.32       11.69      2.97 o 
   4   4  13        0.63       -0.85      2.74 o 
   5   4  13        6.07        0.53      2.71 o 
  -6   5  13        1.47       -1.87      3.99 o 
  -5   5  13        0.46        5.35      4.43 o 
  -4   5  13        5.42        8.05      3.29 o 
  -3   5  13        2.01        3.55      3.10 o 
  -2   5  13        0.85       -1.94      2.69 o 
  -1   5  13        0.02       -2.64      2.53 o 
   0   5  13        2.30        2.24      2.36 o 
   1   5  13       14.25       12.24      2.88 o 
   2   5  13        0.14        1.09      2.26 o 
   3   5  13       13.88        9.38      2.88 o 
   4   5  13        1.69        4.23      2.68 o 
  -4   6  13       21.55       26.49      4.59 o 
  -3   6  13       17.31       18.44      4.84 o 
  -2   6  13        5.16        4.83      3.18 o 
  -1   6  13       17.43       24.69      4.34 o 
   0   6  13        0.03        0.06      2.44 o 
   1   6  13        1.81        1.90      2.48 o 
  -5   0  14        6.42        2.68      5.64 o 
  -4   0  14        0.01       -5.03      4.95 o 
  -3   0  14        3.49       11.50      6.11 o 
  -2   0  14       36.65       27.85      5.59 o 
  -1   0  14       12.61        7.05      3.68 o 
   0   0  14       11.19        4.22      3.75 o 
   1   0  14        1.09       -0.74      3.38 o 
   2   0  14        5.71        5.25      3.86 o 
   3   0  14        9.02        8.92      3.98 o 
   4   0  14        1.63       -0.03      3.62 o 
  -7   1  14       26.07       37.14      8.97 o 
  -6   1  14        4.71        7.23      6.18 o 
  -5   1  14        2.32        5.57      5.60 o 
  -4   1  14        2.85       -0.43      4.92 o 
  -3   1  14        5.73        4.21      4.08 o 
  -2   1  14       19.80       16.50      3.79 o 
  -1   1  14        2.02        0.33      2.37 o 
   0   1  14        0.02       -1.53      2.26 o 
   1   1  14        0.09       -2.97      2.16 o 
   2   1  14        3.19       -2.38      2.28 o 
   3   1  14        9.68        4.01      2.88 o 
   4   1  14       11.60       24.91      6.04 o 
  -6   2  14        2.33       10.92      6.73 o 
  -5   2  14        7.44        8.79      6.62 o 
  -4   2  14        0.00       -5.42      4.34 o 
  -3   2  14        1.71        1.84      3.54 o 
  -2   2  14        8.34       11.90      4.24 o 
  -1   2  14        1.25        3.74      2.50 o 
   0   2  14        2.37       -0.22      2.35 o 
   1   2  14        5.90       -0.60      2.41 o 
   2   2  14        0.02        1.31      2.55 o 
   3   2  14        0.00        0.75      2.56 o 
  -5   3  14        0.50        0.69      6.00 o 
  -4   3  14        0.06       -4.09      4.81 o 
  -3   3  14        0.01       -1.25      3.33 o 
  -2   3  14        1.17       -3.93      3.01 o 
  -1   3  14        1.01       -0.77      3.26 o 
   0   3  14       20.13       23.38      4.06 o 
   1   3  14       11.19       11.77      3.13 o 
   2   3  14       25.16       34.08      4.95 o 
  -3   4  14        1.00        2.26      3.09 o 
  -2   4  14        0.35        2.17      3.46 o 
  -1   4  14       14.67       24.13      5.13 o 
   0   4  14        0.21       -1.86      2.74 o 
   1   4  14        9.58        6.92      3.42 o 
                                                 
